# Supplementary material for: Investigating the Mechanisms of Bisdemethoxycurcumin in Ulcerative Colitis: Network Pharmacology and Experimental Verification
Source: Molecules. 2022 Dec 21;28(1):68. doi: 10.3390/molecules28010068 (PMC9822216; doi:10.3390/molecules28010068)
Supplement: Supplementary file 1 [file molecules-28-00068-s001.zip]

Archive with 4 entries (4 files):
- Supplementary Table S1 .xls
- Supplementary Table S2 .xls
- Supplementary Table S3.xls
- Supplementary Table S4.xls
