# Supplementary material for: Investigating the Mechanisms of Bisdemethoxycurcumin in Ulcerative Colitis: Network Pharmacology and Experimental Verification
Source: Molecules. 2022 Dec 21;28(1):68. doi: 10.3390/molecules28010068 (PMC9822216; doi:10.3390/molecules28010068)
Supplement: Supplementary file 1 [file molecules-28-00068-s001.zip › Supplementary Table S1 .xls]

## Sheet: Supplementary Table S1
Drug	MolId	MolName	Symbol
bisdemethoxycurcumin	MOL000940	bisdemethoxycurcumin	NR1H2
bisdemethoxycurcumin	MOL000940	bisdemethoxycurcumin	CMA1
bisdemethoxycurcumin	MOL000940	bisdemethoxycurcumin	ESR1
bisdemethoxycurcumin	MOL000940	bisdemethoxycurcumin	BACE1
bisdemethoxycurcumin	MOL000940	bisdemethoxycurcumin	CTSV
bisdemethoxycurcumin	MOL000940	bisdemethoxycurcumin	CDK5R1
bisdemethoxycurcumin	MOL000940	bisdemethoxycurcumin	MMP3
bisdemethoxycurcumin	MOL000940	bisdemethoxycurcumin	CA2
bisdemethoxycurcumin	MOL000940	bisdemethoxycurcumin	ESR2
bisdemethoxycurcumin	MOL000940	bisdemethoxycurcumin	PGR
bisdemethoxycurcumin	MOL000940	bisdemethoxycurcumin	F2
bisdemethoxycurcumin	MOL000940	bisdemethoxycurcumin	MTAP
bisdemethoxycurcumin	MOL000940	bisdemethoxycurcumin	PPIA
bisdemethoxycurcumin	MOL000940	bisdemethoxycurcumin	GBA
bisdemethoxycurcumin	MOL000940	bisdemethoxycurcumin	MAPK14
bisdemethoxycurcumin	MOL000940	bisdemethoxycurcumin	CES1
bisdemethoxycurcumin	MOL000940	bisdemethoxycurcumin	CFB
bisdemethoxycurcumin	MOL000940	bisdemethoxycurcumin	GSTP1
bisdemethoxycurcumin	MOL000940	bisdemethoxycurcumin	CTSD
bisdemethoxycurcumin	MOL000940	bisdemethoxycurcumin	MAPK10
bisdemethoxycurcumin	MOL000940	bisdemethoxycurcumin	MAPK8
bisdemethoxycurcumin	MOL000940	bisdemethoxycurcumin	TTR
bisdemethoxycurcumin	MOL000940	bisdemethoxycurcumin	AR
bisdemethoxycurcumin	MOL000940	bisdemethoxycurcumin	BCHE
bisdemethoxycurcumin	MOL000940	bisdemethoxycurcumin	FKBP1A
bisdemethoxycurcumin	MOL000940	bisdemethoxycurcumin	KDR
bisdemethoxycurcumin	MOL000940	bisdemethoxycurcumin	PPARG
bisdemethoxycurcumin	MOL000940	bisdemethoxycurcumin	PTPN1
bisdemethoxycurcumin	MOL000940	bisdemethoxycurcumin	CCNA2
bisdemethoxycurcumin	MOL000940	bisdemethoxycurcumin	MIF
bisdemethoxycurcumin	MOL000940	bisdemethoxycurcumin	ESRRG
bisdemethoxycurcumin	MOL000940	bisdemethoxycurcumin	CHEK1
bisdemethoxycurcumin	MOL000940	bisdemethoxycurcumin	DPP4
bisdemethoxycurcumin	MOL000940	bisdemethoxycurcumin	HSD11B1
bisdemethoxycurcumin	MOL000940	bisdemethoxycurcumin	CTSB
bisdemethoxycurcumin	MOL000940	bisdemethoxycurcumin	F10
bisdemethoxycurcumin	MOL000940	bisdemethoxycurcumin	CDK2
bisdemethoxycurcumin	MOL000940	bisdemethoxycurcumin	KIF11
bisdemethoxycurcumin	MOL000940	bisdemethoxycurcumin	AKR1B1
bisdemethoxycurcumin	MOL000940	bisdemethoxycurcumin	NQO1
bisdemethoxycurcumin	MOL000940	bisdemethoxycurcumin	SRC
bisdemethoxycurcumin	MOL000940	bisdemethoxycurcumin	BMP7
bisdemethoxycurcumin	MOL000940	bisdemethoxycurcumin	EGFR
bisdemethoxycurcumin	MOL000940	bisdemethoxycurcumin	CSNK1G2
bisdemethoxycurcumin	MOL000940	bisdemethoxycurcumin	PPARD
bisdemethoxycurcumin	MOL000940	bisdemethoxycurcumin	CHIT1
bisdemethoxycurcumin	MOL000940	bisdemethoxycurcumin	RXRA
bisdemethoxycurcumin	MOL000940	bisdemethoxycurcumin	HSP90AA1
bisdemethoxycurcumin	MOL000940	bisdemethoxycurcumin	FGFR1
bisdemethoxycurcumin	MOL000940	bisdemethoxycurcumin	HSPA8
bisdemethoxycurcumin	MOL000940	bisdemethoxycurcumin	CFD
bisdemethoxycurcumin	MOL000940	bisdemethoxycurcumin	CTSK
bisdemethoxycurcumin	MOL000940	bisdemethoxycurcumin	AURKA
bisdemethoxycurcumin	MOL000940	bisdemethoxycurcumin	AMD1
bisdemethoxycurcumin	MOL000940	bisdemethoxycurcumin	MAOB
bisdemethoxycurcumin	MOL000940	bisdemethoxycurcumin	PLK1
bisdemethoxycurcumin	MOL000940	bisdemethoxycurcumin	ANXA5
bisdemethoxycurcumin	MOL000940	bisdemethoxycurcumin	MMP8
bisdemethoxycurcumin	MOL000940	bisdemethoxycurcumin	ADAM17
bisdemethoxycurcumin	MOL000940	bisdemethoxycurcumin	CDK6
bisdemethoxycurcumin	MOL000940	bisdemethoxycurcumin	MMP13
bisdemethoxycurcumin	MOL000940	bisdemethoxycurcumin	FNTA
bisdemethoxycurcumin	MOL000940	bisdemethoxycurcumin	CA1
bisdemethoxycurcumin	MOL000940	bisdemethoxycurcumin	AKR1C1
bisdemethoxycurcumin	MOL000940	bisdemethoxycurcumin	TREM1
bisdemethoxycurcumin	MOL000940	bisdemethoxycurcumin	PRKACA
bisdemethoxycurcumin	MOL000940	bisdemethoxycurcumin	SHBG
bisdemethoxycurcumin	MOL000940	bisdemethoxycurcumin	PDPK1
bisdemethoxycurcumin	MOL000940	bisdemethoxycurcumin	GSK3B
bisdemethoxycurcumin	MOL000940	bisdemethoxycurcumin	TYMP
bisdemethoxycurcumin	MOL000940	bisdemethoxycurcumin	PPP5C
bisdemethoxycurcumin	MOL000940	bisdemethoxycurcumin	DAPK1
bisdemethoxycurcumin	MOL000940	bisdemethoxycurcumin	AKR1C3
bisdemethoxycurcumin	MOL000940	bisdemethoxycurcumin	AZGP1
bisdemethoxycurcumin	MOL000940	bisdemethoxycurcumin	LTA4H
bisdemethoxycurcumin	MOL000940	bisdemethoxycurcumin	ANG
bisdemethoxycurcumin	MOL000940	bisdemethoxycurcumin	C1R
bisdemethoxycurcumin	MOL000940	bisdemethoxycurcumin	CBR1
bisdemethoxycurcumin	MOL000940	bisdemethoxycurcumin	FGFR2
bisdemethoxycurcumin	MOL000940	bisdemethoxycurcumin	ALB
bisdemethoxycurcumin	MOL000940	bisdemethoxycurcumin	SULT2A1
bisdemethoxycurcumin	MOL000940	bisdemethoxycurcumin	METAP2
bisdemethoxycurcumin	MOL000940	bisdemethoxycurcumin	MMP12
bisdemethoxycurcumin	MOL000940	bisdemethoxycurcumin	MET
bisdemethoxycurcumin	MOL000940	bisdemethoxycurcumin	CDA
bisdemethoxycurcumin	MOL000940	bisdemethoxycurcumin	HSD17B1
bisdemethoxycurcumin	MOL000940	bisdemethoxycurcumin	ISG20
bisdemethoxycurcumin	MOL000940	bisdemethoxycurcumin	AHCYL2
bisdemethoxycurcumin	MOL000940	bisdemethoxycurcumin	SORD
bisdemethoxycurcumin	MOL000940	bisdemethoxycurcumin	PLAT
bisdemethoxycurcumin	MOL000940	bisdemethoxycurcumin	HMGCR
bisdemethoxycurcumin	MOL000940	bisdemethoxycurcumin	PADI4
bisdemethoxycurcumin	MOL000940	bisdemethoxycurcumin	CTSG
bisdemethoxycurcumin	MOL000940	bisdemethoxycurcumin	PAH
bisdemethoxycurcumin	MOL000940	bisdemethoxycurcumin	SYK
bisdemethoxycurcumin	MOL000940	bisdemethoxycurcumin	PARP1
bisdemethoxycurcumin	MOL000940	bisdemethoxycurcumin	HDAC8
bisdemethoxycurcumin	MOL000940	bisdemethoxycurcumin	DYR
bisdemethoxycurcumin	MOL000940	bisdemethoxycurcumin	PLAU
bisdemethoxycurcumin	MOL000940	bisdemethoxycurcumin	ACE
bisdemethoxycurcumin	MOL000940	bisdemethoxycurcumin	ITK
bisdemethoxycurcumin	MOL000940	bisdemethoxycurcumin	RHEB
bisdemethoxycurcumin	MOL000940	bisdemethoxycurcumin	DCK
bisdemethoxycurcumin	MOL000940	bisdemethoxycurcumin	XIAP
bisdemethoxycurcumin	MOL000940	bisdemethoxycurcumin	EPHB4
bisdemethoxycurcumin	MOL000940	bisdemethoxycurcumin	NQO2
bisdemethoxycurcumin	MOL000940	bisdemethoxycurcumin	REG1A
bisdemethoxycurcumin	MOL000940	bisdemethoxycurcumin	F7
bisdemethoxycurcumin	MOL000940	bisdemethoxycurcumin	UCK2
bisdemethoxycurcumin	MOL000940	bisdemethoxycurcumin	REN
bisdemethoxycurcumin	MOL000940	bisdemethoxycurcumin	RHOA
bisdemethoxycurcumin	MOL000940	bisdemethoxycurcumin	ADH5
bisdemethoxycurcumin	MOL000940	bisdemethoxycurcumin	TNK2
bisdemethoxycurcumin	MOL000940	bisdemethoxycurcumin	ATOX1
bisdemethoxycurcumin	MOL000940	bisdemethoxycurcumin	ADH1C
bisdemethoxycurcumin	MOL000940	bisdemethoxycurcumin	MMP7
bisdemethoxycurcumin	MOL000940	bisdemethoxycurcumin	AKT1
bisdemethoxycurcumin	MOL000940	bisdemethoxycurcumin	CCNT1
bisdemethoxycurcumin	MOL000940	bisdemethoxycurcumin	CTNNA1
bisdemethoxycurcumin	MOL000940	bisdemethoxycurcumin	AKR1C2
bisdemethoxycurcumin	MOL000940	bisdemethoxycurcumin	PGF
bisdemethoxycurcumin	MOL000940	bisdemethoxycurcumin	ABO
bisdemethoxycurcumin	MOL000940	bisdemethoxycurcumin	CYP2C9
bisdemethoxycurcumin	MOL000940	bisdemethoxycurcumin	ABO
bisdemethoxycurcumin	MOL000940	bisdemethoxycurcumin	CASP3
bisdemethoxycurcumin	MOL000940	bisdemethoxycurcumin	TGFBR1
bisdemethoxycurcumin	MOL000940	bisdemethoxycurcumin	ADAM17
bisdemethoxycurcumin	MOL000940	bisdemethoxycurcumin	TYMS
bisdemethoxycurcumin	MOL000940	bisdemethoxycurcumin	BIRC7
bisdemethoxycurcumin	MOL000940	bisdemethoxycurcumin	HPGDS
bisdemethoxycurcumin	MOL000940	bisdemethoxycurcumin	ERBB4
bisdemethoxycurcumin	MOL000940	bisdemethoxycurcumin	RBP4
bisdemethoxycurcumin	MOL000940	bisdemethoxycurcumin	BLVRB
bisdemethoxycurcumin	MOL000940	bisdemethoxycurcumin	PPARA
bisdemethoxycurcumin	MOL000940	bisdemethoxycurcumin	AMY1A
bisdemethoxycurcumin	MOL000940	bisdemethoxycurcumin	CCL5
bisdemethoxycurcumin	MOL000940	bisdemethoxycurcumin	HCK
bisdemethoxycurcumin	MOL000940	bisdemethoxycurcumin	NR3C2
bisdemethoxycurcumin	MOL000940	bisdemethoxycurcumin	C1S
bisdemethoxycurcumin	MOL000940	bisdemethoxycurcumin	THRB
bisdemethoxycurcumin	MOL000940	bisdemethoxycurcumin	NR1H3
bisdemethoxycurcumin	MOL000940	bisdemethoxycurcumin	HK1
bisdemethoxycurcumin	MOL000940	bisdemethoxycurcumin	ALDOA
bisdemethoxycurcumin	MOL000940	bisdemethoxycurcumin	TPI1
bisdemethoxycurcumin	MOL000940	bisdemethoxycurcumin	JAK3
bisdemethoxycurcumin	MOL000940	bisdemethoxycurcumin	RNASE3
bisdemethoxycurcumin	MOL000940	bisdemethoxycurcumin	B3GAT1
bisdemethoxycurcumin	MOL000940	bisdemethoxycurcumin	BST1
bisdemethoxycurcumin	MOL000940	bisdemethoxycurcumin	CD1A
bisdemethoxycurcumin	MOL000940	bisdemethoxycurcumin	GSTA1
bisdemethoxycurcumin	MOL000940	bisdemethoxycurcumin	LSS
bisdemethoxycurcumin	MOL000940	bisdemethoxycurcumin	PAK6
bisdemethoxycurcumin	MOL000940	bisdemethoxycurcumin	ADK
bisdemethoxycurcumin	MOL000940	bisdemethoxycurcumin	NR1H4
bisdemethoxycurcumin	MOL000940	bisdemethoxycurcumin	ACPP
bisdemethoxycurcumin	MOL000940	bisdemethoxycurcumin	CSK
bisdemethoxycurcumin	MOL000940	bisdemethoxycurcumin	GCKR
bisdemethoxycurcumin	MOL000940	bisdemethoxycurcumin	IGF1R
bisdemethoxycurcumin	MOL000940	bisdemethoxycurcumin	RAB5A
bisdemethoxycurcumin	MOL000940	bisdemethoxycurcumin	GSTT2
bisdemethoxycurcumin	MOL000940	bisdemethoxycurcumin	RAB11A
bisdemethoxycurcumin	MOL000940	bisdemethoxycurcumin	ARHGAP1
bisdemethoxycurcumin	MOL000940	bisdemethoxycurcumin	NR1A1
bisdemethoxycurcumin	MOL000940	bisdemethoxycurcumin	CTSS
bisdemethoxycurcumin	MOL000940	bisdemethoxycurcumin	LGALS3
bisdemethoxycurcumin	MOL000940	bisdemethoxycurcumin	IL2
bisdemethoxycurcumin	MOL000940	bisdemethoxycurcumin	LCN2
bisdemethoxycurcumin	MOL000940	bisdemethoxycurcumin	FABP6
bisdemethoxycurcumin	MOL000940	bisdemethoxycurcumin	MAPKAPK2
bisdemethoxycurcumin	MOL000940	bisdemethoxycurcumin	AMY2A
bisdemethoxycurcumin	MOL000940	bisdemethoxycurcumin	NR1I2
bisdemethoxycurcumin	MOL000940	bisdemethoxycurcumin	LGALS2
bisdemethoxycurcumin	MOL000940	bisdemethoxycurcumin	GNPDA1
bisdemethoxycurcumin	MOL000940	bisdemethoxycurcumin	TPH1
bisdemethoxycurcumin	MOL000940	bisdemethoxycurcumin	ZAP70
bisdemethoxycurcumin	MOL000940	bisdemethoxycurcumin	CTSF
bisdemethoxycurcumin	MOL000940	bisdemethoxycurcumin	CBS
bisdemethoxycurcumin	MOL000940	bisdemethoxycurcumin	GPI
bisdemethoxycurcumin	MOL000940	bisdemethoxycurcumin	DTYMK
bisdemethoxycurcumin	MOL000940	bisdemethoxycurcumin	MMP9
bisdemethoxycurcumin	MOL000940	bisdemethoxycurcumin	CLK1
bisdemethoxycurcumin	MOL000940	bisdemethoxycurcumin	SULT1E1
bisdemethoxycurcumin	MOL000940	bisdemethoxycurcumin	PPAT
bisdemethoxycurcumin	MOL000940	bisdemethoxycurcumin	APRT
bisdemethoxycurcumin	MOL000940	bisdemethoxycurcumin	KIT
bisdemethoxycurcumin	MOL000940	bisdemethoxycurcumin	INSRR
bisdemethoxycurcumin	MOL000940	bisdemethoxycurcumin	EPHA2
bisdemethoxycurcumin	MOL000940	bisdemethoxycurcumin	SRR
bisdemethoxycurcumin	MOL000940	bisdemethoxycurcumin	GSTA3
bisdemethoxycurcumin	MOL000940	bisdemethoxycurcumin	GALE
bisdemethoxycurcumin	MOL000940	bisdemethoxycurcumin	PPCDC
bisdemethoxycurcumin	MOL000940	bisdemethoxycurcumin	SERPINA1
bisdemethoxycurcumin	MOL000940	bisdemethoxycurcumin	TGM3
bisdemethoxycurcumin	MOL000940	bisdemethoxycurcumin	CRABP2
bisdemethoxycurcumin	MOL000940	bisdemethoxycurcumin	SULT2B1
bisdemethoxycurcumin	MOL000940	bisdemethoxycurcumin	GLO1
bisdemethoxycurcumin	MOL000940	bisdemethoxycurcumin	LYZC
bisdemethoxycurcumin	MOL000940	bisdemethoxycurcumin	MME
bisdemethoxycurcumin	MOL000940	bisdemethoxycurcumin	PLEKHA4
bisdemethoxycurcumin	MOL000940	bisdemethoxycurcumin	JAK2
bisdemethoxycurcumin	MOL000940	bisdemethoxycurcumin	HEXB
bisdemethoxycurcumin	MOL000940	bisdemethoxycurcumin	PITPNA
bisdemethoxycurcumin	MOL000940	bisdemethoxycurcumin	MMP2
bisdemethoxycurcumin	MOL000940	bisdemethoxycurcumin	GSTM2
bisdemethoxycurcumin	MOL000940	bisdemethoxycurcumin	HRAS
bisdemethoxycurcumin	MOL000940	bisdemethoxycurcumin	NR3C1
bisdemethoxycurcumin	MOL000940	bisdemethoxycurcumin	F11
bisdemethoxycurcumin	MOL000940	bisdemethoxycurcumin	RARA
bisdemethoxycurcumin	MOL000940	bisdemethoxycurcumin	VDR
bisdemethoxycurcumin	MOL000940	bisdemethoxycurcumin	PRKCQ
bisdemethoxycurcumin	MOL000940	bisdemethoxycurcumin	S100A9
bisdemethoxycurcumin	MOL000940	bisdemethoxycurcumin	DPEP1
bisdemethoxycurcumin	MOL000940	bisdemethoxycurcumin	GART
bisdemethoxycurcumin	MOL000940	bisdemethoxycurcumin	MMP1
bisdemethoxycurcumin	MOL000940	bisdemethoxycurcumin	STAT1
bisdemethoxycurcumin	MOL000940	bisdemethoxycurcumin	HSPA1L
bisdemethoxycurcumin	MOL000940	bisdemethoxycurcumin	ALAD
bisdemethoxycurcumin	MOL000940	bisdemethoxycurcumin	TEK
bisdemethoxycurcumin	MOL000940	bisdemethoxycurcumin	PIK3R1
bisdemethoxycurcumin	MOL000940	bisdemethoxycurcumin	BHMT
bisdemethoxycurcumin	MOL000940	bisdemethoxycurcumin	HNF4G
bisdemethoxycurcumin	MOL000940	bisdemethoxycurcumin	GSTO1
bisdemethoxycurcumin	MOL000940	bisdemethoxycurcumin	CD209
bisdemethoxycurcumin	MOL000940	bisdemethoxycurcumin	ARF4
bisdemethoxycurcumin	MOL000940	bisdemethoxycurcumin	PPP1CC
bisdemethoxycurcumin	MOL000940	bisdemethoxycurcumin	GP1BA
bisdemethoxycurcumin	MOL000940	bisdemethoxycurcumin	CDC42
bisdemethoxycurcumin	MOL000940	bisdemethoxycurcumin	MMP16
bisdemethoxycurcumin	MOL000940	bisdemethoxycurcumin	TPSB2
bisdemethoxycurcumin	MOL000940	bisdemethoxycurcumin	HMOX1
bisdemethoxycurcumin	MOL000940	bisdemethoxycurcumin	CLEC4M
bisdemethoxycurcumin	MOL000940	bisdemethoxycurcumin	HINT1
bisdemethoxycurcumin	MOL000940	bisdemethoxycurcumin	EIF4E
bisdemethoxycurcumin	MOL000940	bisdemethoxycurcumin	AKT2
bisdemethoxycurcumin	MOL000940	bisdemethoxycurcumin	CDK7
bisdemethoxycurcumin	MOL000940	bisdemethoxycurcumin	PNMT
bisdemethoxycurcumin	MOL000940	bisdemethoxycurcumin	SELE
bisdemethoxycurcumin	MOL000940	bisdemethoxycurcumin	SETD7
bisdemethoxycurcumin	MOL000940	bisdemethoxycurcumin	MAP2K1
bisdemethoxycurcumin	MOL000940	bisdemethoxycurcumin	FOLH1
