# Supplementary material for: Investigating the Mechanisms of Bisdemethoxycurcumin in Ulcerative Colitis: Network Pharmacology and Experimental Verification
Source: Molecules. 2022 Dec 21;28(1):68. doi: 10.3390/molecules28010068 (PMC9822216; doi:10.3390/molecules28010068)
Supplement: Supplementary file 1 [file molecules-28-00068-s001.zip › Supplementary Table S2 .xls]

## Sheet: Gene Cards
Gene Symbol	Description	Category	Gifts	GC Id	Relevance score	GeneCards Link
NOD2	Nucleotide Binding Oligomerization Domain Containing 2	Protein Coding	46	GC16P050693	64.0723	https://www.genecards.org/cgi-bin/carddisp.pl?gene=NOD2
IL10	Interleukin 10	Protein Coding	45	GC01M206767	45.709	https://www.genecards.org/cgi-bin/carddisp.pl?gene=IL10
IL6	Interleukin 6	Protein Coding	47	GC07P022725	44.9427	https://www.genecards.org/cgi-bin/carddisp.pl?gene=IL6
TNF	Tumor Necrosis Factor	Protein Coding	49	GC06P083695	41.0661	https://www.genecards.org/cgi-bin/carddisp.pl?gene=TNF
IL23R	Interleukin 23 Receptor	Protein Coding	43	GC01P067138	38.4774	https://www.genecards.org/cgi-bin/carddisp.pl?gene=IL23R
IL1B	Interleukin 1 Beta	Protein Coding	45	GC02M112829	35.0297	https://www.genecards.org/cgi-bin/carddisp.pl?gene=IL1B
TLR4	Toll Like Receptor 4	Protein Coding	49	GC09P117704	33.8161	https://www.genecards.org/cgi-bin/carddisp.pl?gene=TLR4
HLA-DRB1	Major Histocompatibility Complex, Class II, DR Beta 1	Protein Coding	46	GC06M066007	33.621	https://www.genecards.org/cgi-bin/carddisp.pl?gene=HLA-DRB1
ABCB1	ATP Binding Cassette Subfamily B Member 1	Protein Coding	49	GC07M087504	29.4444	https://www.genecards.org/cgi-bin/carddisp.pl?gene=ABCB1
TGFB1	Transforming Growth Factor Beta 1	Protein Coding	49	GC19M041301	29.3478	https://www.genecards.org/cgi-bin/carddisp.pl?gene=TGFB1
CXCL8	C-X-C Motif Chemokine Ligand 8	Protein Coding	38	GC04P073740	28.7768	https://www.genecards.org/cgi-bin/carddisp.pl?gene=CXCL8
IL10RA	Interleukin 10 Receptor Subunit Alpha	Protein Coding	44	GC11P117987	28.7594	https://www.genecards.org/cgi-bin/carddisp.pl?gene=IL10RA
TLR2	Toll Like Receptor 2	Protein Coding	49	GC04P153684	27.9194	https://www.genecards.org/cgi-bin/carddisp.pl?gene=TLR2
MPO	Myeloperoxidase	Protein Coding	49	GC17M058269	27.7195	https://www.genecards.org/cgi-bin/carddisp.pl?gene=MPO
INAVA	Innate Immunity Activator	Protein Coding	27	GC01P200892	27.4538	https://www.genecards.org/cgi-bin/carddisp.pl?gene=INAVA
HLA-B	Major Histocompatibility Complex, Class I, B	Protein Coding	45	GC06M065915	26.9627	https://www.genecards.org/cgi-bin/carddisp.pl?gene=HLA-B
SYK	Spleen Associated Tyrosine Kinase	Protein Coding	48	GC09P092021	26.8599	https://www.genecards.org/cgi-bin/carddisp.pl?gene=SYK
IFNG	Interferon Gamma	Protein Coding	46	GC12M068154	26.6696	https://www.genecards.org/cgi-bin/carddisp.pl?gene=IFNG
IL2	Interleukin 2	Protein Coding	43	GC04M122451	26.383	https://www.genecards.org/cgi-bin/carddisp.pl?gene=IL2
IL37	Interleukin 37	Protein Coding	36	GC02P122457	25.2086	https://www.genecards.org/cgi-bin/carddisp.pl?gene=IL37
ATG16L1	Autophagy Related 16 Like 1	Protein Coding	41	GC02P233253	25.0891	https://www.genecards.org/cgi-bin/carddisp.pl?gene=ATG16L1
PRKCQ	Protein Kinase C Theta	Protein Coding	47	GC10M006526	24.9748	https://www.genecards.org/cgi-bin/carddisp.pl?gene=PRKCQ
RELA	RELA Proto-Oncogene, NF-KB Subunit	Protein Coding	49	GC11M065653	24.9455	https://www.genecards.org/cgi-bin/carddisp.pl?gene=RELA
CTLA4	Cytotoxic T-Lymphocyte Associated Protein 4	Protein Coding	44	GC02P203854	24.6541	https://www.genecards.org/cgi-bin/carddisp.pl?gene=CTLA4
TP53	Tumor Protein P53	Protein Coding	50	GC17M007661	24.5964	https://www.genecards.org/cgi-bin/carddisp.pl?gene=TP53
IL1RN	Interleukin 1 Receptor Antagonist	Protein Coding	46	GC02P122460	24.5728	https://www.genecards.org/cgi-bin/carddisp.pl?gene=IL1RN
IRF5	Interferon Regulatory Factor 5	Protein Coding	45	GC07P128937	24.0368	https://www.genecards.org/cgi-bin/carddisp.pl?gene=IRF5
NFKB1	Nuclear Factor Kappa B Subunit 1	Protein Coding	49	GC04P102501	23.5477	https://www.genecards.org/cgi-bin/carddisp.pl?gene=NFKB1
IL4	Interleukin 4	Protein Coding	44	GC05P132673	23.332	https://www.genecards.org/cgi-bin/carddisp.pl?gene=IL4
FOXP3	Forkhead Box P3	Protein Coding	45	GC0XM049250	22.858	https://www.genecards.org/cgi-bin/carddisp.pl?gene=FOXP3
CRP	C-Reactive Protein	Protein Coding	44	GC01M159727	22.8258	https://www.genecards.org/cgi-bin/carddisp.pl?gene=CRP
MLH1	MutL Homolog 1	Protein Coding	46	GC03P036993	22.427	https://www.genecards.org/cgi-bin/carddisp.pl?gene=MLH1
IRGM	Immunity Related GTPase M	Protein Coding	35	GC05P150846	22.4	https://www.genecards.org/cgi-bin/carddisp.pl?gene=IRGM
PLA2G4A	Phospholipase A2 Group IVA	Protein Coding	47	GC01P186798	22.0161	https://www.genecards.org/cgi-bin/carddisp.pl?gene=PLA2G4A
IL10RB	Interleukin 10 Receptor Subunit Beta	Protein Coding	42	GC21P033266	21.4771	https://www.genecards.org/cgi-bin/carddisp.pl?gene=IL10RB
MEFV	MEFV Innate Immuity Regulator, Pyrin	Protein Coding	42	GC16M007269	21.4744	https://www.genecards.org/cgi-bin/carddisp.pl?gene=MEFV
FAS	Fas Cell Surface Death Receptor	Protein Coding	48	GC10P092502	21.4415	https://www.genecards.org/cgi-bin/carddisp.pl?gene=FAS
CTNNB1	Catenin Beta 1	Protein Coding	50	GC03P041236	21.3598	https://www.genecards.org/cgi-bin/carddisp.pl?gene=CTNNB1
IL17A	Interleukin 17A	Protein Coding	40	GC06P052186	21.144	https://www.genecards.org/cgi-bin/carddisp.pl?gene=IL17A
CCR6	C-C Motif Chemokine Receptor 6	Protein Coding	42	GC06P167111	20.786	https://www.genecards.org/cgi-bin/carddisp.pl?gene=CCR6
SLC11A1	Solute Carrier Family 11 Member 1	Protein Coding	45	GC02P218382	20.4139	https://www.genecards.org/cgi-bin/carddisp.pl?gene=SLC11A1
PTGS2	Prostaglandin-Endoperoxide Synthase 2	Protein Coding	47	GC01M186640	19.78	https://www.genecards.org/cgi-bin/carddisp.pl?gene=PTGS2
MST1	Macrophage Stimulating 1	Protein Coding	45	GC03M049683	19.5096	https://www.genecards.org/cgi-bin/carddisp.pl?gene=MST1
ELANE	Elastase, Neutrophil Expressed	Protein Coding	47	GC19P002810	19.43	https://www.genecards.org/cgi-bin/carddisp.pl?gene=ELANE
STAT3	Signal Transducer And Activator Of Transcription 3	Protein Coding	50	GC17M042313	19.4166	https://www.genecards.org/cgi-bin/carddisp.pl?gene=STAT3
BTNL2	Butyrophilin Like 2	Protein Coding	38	GC06M032393	19.2766	https://www.genecards.org/cgi-bin/carddisp.pl?gene=BTNL2
AKT1	AKT Serine/Threonine Kinase 1	Protein Coding	50	GC14M104769	19.223	https://www.genecards.org/cgi-bin/carddisp.pl?gene=AKT1
IL13	Interleukin 13	Protein Coding	41	GC05P132656	18.7975	https://www.genecards.org/cgi-bin/carddisp.pl?gene=IL13
TNFAIP3	TNF Alpha Induced Protein 3	Protein Coding	46	GC06P137866	18.5674	https://www.genecards.org/cgi-bin/carddisp.pl?gene=TNFAIP3
SMAD4	SMAD Family Member 4	Protein Coding	48	GC18P051028	18.4956	https://www.genecards.org/cgi-bin/carddisp.pl?gene=SMAD4
GAST	Gastrin	Protein Coding	38	GC17P041712	18.4682	https://www.genecards.org/cgi-bin/carddisp.pl?gene=GAST
LTF	Lactotransferrin	Protein Coding	44	GC03M046435	18.3826	https://www.genecards.org/cgi-bin/carddisp.pl?gene=LTF
STAT4	Signal Transducer And Activator Of Transcription 4	Protein Coding	45	GC02M191029	18.3694	https://www.genecards.org/cgi-bin/carddisp.pl?gene=STAT4
SMAD7	SMAD Family Member 7	Protein Coding	42	GC18M048919	18.2484	https://www.genecards.org/cgi-bin/carddisp.pl?gene=SMAD7
MMP9	Matrix Metallopeptidase 9	Protein Coding	52	GC20P046008	18.244	https://www.genecards.org/cgi-bin/carddisp.pl?gene=MMP9
MMP1	Matrix Metallopeptidase 1	Protein Coding	49	GC11M102810	18.0352	https://www.genecards.org/cgi-bin/carddisp.pl?gene=MMP1
MUC2	Mucin 2, Oligomeric Mucus/Gel-Forming	Protein Coding	39	GC11P001074	18.0099	https://www.genecards.org/cgi-bin/carddisp.pl?gene=MUC2
PPARG	Peroxisome Proliferator Activated Receptor Gamma	Protein Coding	50	GC03P012287	17.6511	https://www.genecards.org/cgi-bin/carddisp.pl?gene=PPARG
MSH2	MutS Homolog 2	Protein Coding	46	GC02P047403	17.6349	https://www.genecards.org/cgi-bin/carddisp.pl?gene=MSH2
IL5	Interleukin 5	Protein Coding	43	GC05M132541	17.4683	https://www.genecards.org/cgi-bin/carddisp.pl?gene=IL5
NLRP3	NLR Family Pyrin Domain Containing 3	Protein Coding	45	GC01P247415	17.4129	https://www.genecards.org/cgi-bin/carddisp.pl?gene=NLRP3
CHEK2	Checkpoint Kinase 2	Protein Coding	50	GC22M028687	17.3397	https://www.genecards.org/cgi-bin/carddisp.pl?gene=CHEK2
VEGFA	Vascular Endothelial Growth Factor A	Protein Coding	46	GC06P043770	17.2232	https://www.genecards.org/cgi-bin/carddisp.pl?gene=VEGFA
TPMT	Thiopurine S-Methyltransferase	Protein Coding	45	GC06M018128	17.0731	https://www.genecards.org/cgi-bin/carddisp.pl?gene=TPMT
TNFRSF1A	TNF Receptor Superfamily Member 1A	Protein Coding	46	GC12M006328	17.0008	https://www.genecards.org/cgi-bin/carddisp.pl?gene=TNFRSF1A
MSH6	MutS Homolog 6	Protein Coding	48	GC02P047695	16.7854	https://www.genecards.org/cgi-bin/carddisp.pl?gene=MSH6
CDH1	Cadherin 1	Protein Coding	48	GC16P068737	16.3494	https://www.genecards.org/cgi-bin/carddisp.pl?gene=CDH1
HSPA4	Heat Shock Protein Family A (Hsp70) Member 4	Protein Coding	40	GC05P133051	16.3052	https://www.genecards.org/cgi-bin/carddisp.pl?gene=HSPA4
MYO9B	Myosin IXB	Protein Coding	43	GC19P066216	16.2347	https://www.genecards.org/cgi-bin/carddisp.pl?gene=MYO9B
CCR3	C-C Motif Chemokine Receptor 3	Protein Coding	44	GC03P046771	15.9044	https://www.genecards.org/cgi-bin/carddisp.pl?gene=CCR3
REL	REL Proto-Oncogene, NF-KB Subunit	Protein Coding	45	GC02P060881	15.8347	https://www.genecards.org/cgi-bin/carddisp.pl?gene=REL
STAT6	Signal Transducer And Activator Of Transcription 6	Protein Coding	48	GC12M057095	15.7931	https://www.genecards.org/cgi-bin/carddisp.pl?gene=STAT6
HLA-DQB1	Major Histocompatibility Complex, Class II, DQ Beta 1	Protein Coding	42	GC06M066016	15.7817	https://www.genecards.org/cgi-bin/carddisp.pl?gene=HLA-DQB1
GPR35	G Protein-Coupled Receptor 35	Protein Coding	41	GC02P240605	15.7554	https://www.genecards.org/cgi-bin/carddisp.pl?gene=GPR35
S100A8	S100 Calcium Binding Protein A8	Protein Coding	41	GC01M153391	15.6659	https://www.genecards.org/cgi-bin/carddisp.pl?gene=S100A8
ZFP90	ZFP90 Zinc Finger Protein	Protein Coding	34	GC16P068530	15.6235	https://www.genecards.org/cgi-bin/carddisp.pl?gene=ZFP90
PSTPIP1	Proline-Serine-Threonine Phosphatase Interacting Protein 1	Protein Coding	43	GC15P076993	15.5304	https://www.genecards.org/cgi-bin/carddisp.pl?gene=PSTPIP1
PIK3CA	Phosphatidylinositol-4,5-Bisphosphate 3-Kinase Catalytic Subunit Alpha	Protein Coding	50	GC03P179148	15.4652	https://www.genecards.org/cgi-bin/carddisp.pl?gene=PIK3CA
NOS2	Nitric Oxide Synthase 2	Protein Coding	47	GC17M027756	15.3029	https://www.genecards.org/cgi-bin/carddisp.pl?gene=NOS2
S100A12	S100 Calcium Binding Protein A12	Protein Coding	38	GC01M153373	15.2884	https://www.genecards.org/cgi-bin/carddisp.pl?gene=S100A12
JAK2	Janus Kinase 2	Protein Coding	50	GC09P004985	15.1698	https://www.genecards.org/cgi-bin/carddisp.pl?gene=JAK2
APC	APC Regulator Of WNT Signaling Pathway	Protein Coding	46	GC05P112707	15.1603	https://www.genecards.org/cgi-bin/carddisp.pl?gene=APC
IL18	Interleukin 18	Protein Coding	41	GC11M112143	15.1213	https://www.genecards.org/cgi-bin/carddisp.pl?gene=IL18
REG4	Regenerating Family Member 4	Protein Coding	38	GC01M119794	15.0639	https://www.genecards.org/cgi-bin/carddisp.pl?gene=REG4
CYP2C19	Cytochrome P450 Family 2 Subfamily C Member 19	Protein Coding	46	GC10P094762	15.0137	https://www.genecards.org/cgi-bin/carddisp.pl?gene=CYP2C19
PTPN22	Protein Tyrosine Phosphatase Non-Receptor Type 22	Protein Coding	47	GC01M113813	14.973	https://www.genecards.org/cgi-bin/carddisp.pl?gene=PTPN22
LACC1	Laccase Domain Containing 1	Protein Coding	34	GC13P043879	14.9568	https://www.genecards.org/cgi-bin/carddisp.pl?gene=LACC1
HRH2	Histamine Receptor H2	Protein Coding	42	GC05P175659	14.8984	https://www.genecards.org/cgi-bin/carddisp.pl?gene=HRH2
ALB	Albumin	Protein Coding	48	GC04P073397	14.8736	https://www.genecards.org/cgi-bin/carddisp.pl?gene=ALB
ICAM1	Intercellular Adhesion Molecule 1	Protein Coding	48	GC19P010466	14.7035	https://www.genecards.org/cgi-bin/carddisp.pl?gene=ICAM1
CLDN18	Claudin 18	Protein Coding	41	GC03P137998	14.3776	https://www.genecards.org/cgi-bin/carddisp.pl?gene=CLDN18
NCF4	Neutrophil Cytosolic Factor 4	Protein Coding	46	GC22P036860	14.1578	https://www.genecards.org/cgi-bin/carddisp.pl?gene=NCF4
TCF4	Transcription Factor 4	Protein Coding	45	GC18M055222	14.1524	https://www.genecards.org/cgi-bin/carddisp.pl?gene=TCF4
GATA3	GATA Binding Protein 3	Protein Coding	47	GC10P008045	14.033	https://www.genecards.org/cgi-bin/carddisp.pl?gene=GATA3
CYBC1	Cytochrome B-245 Chaperone 1	Protein Coding	25	GC17M082443	13.9979	https://www.genecards.org/cgi-bin/carddisp.pl?gene=CYBC1
SMAD3	SMAD Family Member 3	Protein Coding	48	GC15P067063	13.9924	https://www.genecards.org/cgi-bin/carddisp.pl?gene=SMAD3
CARD9	Caspase Recruitment Domain Family Member 9	Protein Coding	42	GC09M136364	13.9614	https://www.genecards.org/cgi-bin/carddisp.pl?gene=CARD9
CD4	CD4 Molecule	Protein Coding	48	GC12P006786	13.8963	https://www.genecards.org/cgi-bin/carddisp.pl?gene=CD4
IFNGR1	Interferon Gamma Receptor 1	Protein Coding	48	GC06M137197	13.7594	https://www.genecards.org/cgi-bin/carddisp.pl?gene=IFNGR1
CAT	Catalase	Protein Coding	49	GC11P034460	13.5719	https://www.genecards.org/cgi-bin/carddisp.pl?gene=CAT
SLC22A4	Solute Carrier Family 22 Member 4	Protein Coding	44	GC05P132294	13.5217	https://www.genecards.org/cgi-bin/carddisp.pl?gene=SLC22A4
IL12A	Interleukin 12A	Protein Coding	42	GC03P159988	13.4666	https://www.genecards.org/cgi-bin/carddisp.pl?gene=IL12A
ADA2	Adenosine Deaminase 2	Protein Coding	33	GC22M017197	13.4394	https://www.genecards.org/cgi-bin/carddisp.pl?gene=ADA2
XIAP	X-Linked Inhibitor Of Apoptosis	Protein Coding	46	GC0XP123859	13.3105	https://www.genecards.org/cgi-bin/carddisp.pl?gene=XIAP
IL2RA	Interleukin 2 Receptor Subunit Alpha	Protein Coding	48	GC10M006010	13.2386	https://www.genecards.org/cgi-bin/carddisp.pl?gene=IL2RA
SLC22A5	Solute Carrier Family 22 Member 5	Protein Coding	46	GC05P132369	13.236	https://www.genecards.org/cgi-bin/carddisp.pl?gene=SLC22A5
FGF2	Fibroblast Growth Factor 2	Protein Coding	44	GC04P122826	13.154	https://www.genecards.org/cgi-bin/carddisp.pl?gene=FGF2
TNFSF15	TNF Superfamily Member 15	Protein Coding	42	GC09M114784	13.1282	https://www.genecards.org/cgi-bin/carddisp.pl?gene=TNFSF15
RIPK1	Receptor Interacting Serine/Threonine Kinase 1	Protein Coding	46	GC06P003275	13.1	https://www.genecards.org/cgi-bin/carddisp.pl?gene=RIPK1
FASLG	Fas Ligand	Protein Coding	45	GC01P172628	12.8548	https://www.genecards.org/cgi-bin/carddisp.pl?gene=FASLG
CCR1	C-C Motif Chemokine Receptor 1	Protein Coding	44	GC03M046218	12.8308	https://www.genecards.org/cgi-bin/carddisp.pl?gene=CCR1
CCL2	C-C Motif Chemokine Ligand 2	Protein Coding	46	GC17P034255	12.8154	https://www.genecards.org/cgi-bin/carddisp.pl?gene=CCL2
ERAP1	Endoplasmic Reticulum Aminopeptidase 1	Protein Coding	44	GC05M096760	12.7772	https://www.genecards.org/cgi-bin/carddisp.pl?gene=ERAP1
MUC12	Mucin 12, Cell Surface Associated	Protein Coding	33	GC07P100969	12.7597	https://www.genecards.org/cgi-bin/carddisp.pl?gene=MUC12
C4A	Complement C4A (Rodgers Blood Group)	Protein Coding	43	GC06P083718	12.7236	https://www.genecards.org/cgi-bin/carddisp.pl?gene=C4A
NOD1	Nucleotide Binding Oligomerization Domain Containing 1	Protein Coding	42	GC07M030424	12.6604	https://www.genecards.org/cgi-bin/carddisp.pl?gene=NOD1
F5	Coagulation Factor V	Protein Coding	45	GC01M169511	12.607	https://www.genecards.org/cgi-bin/carddisp.pl?gene=F5
PTGS1	Prostaglandin-Endoperoxide Synthase 1	Protein Coding	45	GC09P122370	12.5867	https://www.genecards.org/cgi-bin/carddisp.pl?gene=PTGS1
F2	Coagulation Factor II, Thrombin	Protein Coding	48	GC11P046720	12.5788	https://www.genecards.org/cgi-bin/carddisp.pl?gene=F2
DEFB4A	Defensin Beta 4A	Protein Coding	34	GC08P007895	12.5151	https://www.genecards.org/cgi-bin/carddisp.pl?gene=DEFB4A
SOCS1	Suppressor Of Cytokine Signaling 1	Protein Coding	42	GC16M012261	12.4807	https://www.genecards.org/cgi-bin/carddisp.pl?gene=SOCS1
CCL11	C-C Motif Chemokine Ligand 11	Protein Coding	41	GC17P034285	12.4171	https://www.genecards.org/cgi-bin/carddisp.pl?gene=CCL11
CARD8	Caspase Recruitment Domain Family Member 8	Protein Coding	39	GC19M066028	12.4133	https://www.genecards.org/cgi-bin/carddisp.pl?gene=CARD8
CD40LG	CD40 Ligand	Protein Coding	46	GC0XP136649	12.4111	https://www.genecards.org/cgi-bin/carddisp.pl?gene=CD40LG
IL1A	Interleukin 1 Alpha	Protein Coding	42	GC02M112773	12.3439	https://www.genecards.org/cgi-bin/carddisp.pl?gene=IL1A
UCN	Urocortin	Protein Coding	36	GC02M027308	12.3411	https://www.genecards.org/cgi-bin/carddisp.pl?gene=UCN
SST	Somatostatin	Protein Coding	40	GC03M187668	12.3403	https://www.genecards.org/cgi-bin/carddisp.pl?gene=SST
IL22	Interleukin 22	Protein Coding	40	GC12M068248	12.3192	https://www.genecards.org/cgi-bin/carddisp.pl?gene=IL22
TYK2	Tyrosine Kinase 2	Protein Coding	50	GC19M010350	12.2831	https://www.genecards.org/cgi-bin/carddisp.pl?gene=TYK2
DUOX2	Dual Oxidase 2	Protein Coding	43	GC15M045092	12.2048	https://www.genecards.org/cgi-bin/carddisp.pl?gene=DUOX2
FGFR2	Fibroblast Growth Factor Receptor 2	Protein Coding	52	GC10M121478	12.1959	https://www.genecards.org/cgi-bin/carddisp.pl?gene=FGFR2
BRAF	B-Raf Proto-Oncogene, Serine/Threonine Kinase	Protein Coding	50	GC07M140737	12.1848	https://www.genecards.org/cgi-bin/carddisp.pl?gene=BRAF
VDR	Vitamin D Receptor	Protein Coding	49	GC12M047841	12.1801	https://www.genecards.org/cgi-bin/carddisp.pl?gene=VDR
IL1R1	Interleukin 1 Receptor Type 1	Protein Coding	44	GC02P102136	12.16	https://www.genecards.org/cgi-bin/carddisp.pl?gene=IL1R1
HLA-A	Major Histocompatibility Complex, Class I, A	Protein Coding	45	GC06P083654	12.1356	https://www.genecards.org/cgi-bin/carddisp.pl?gene=HLA-A
CDKN1A	Cyclin Dependent Kinase Inhibitor 1A	Protein Coding	46	GC06P083850	12.1204	https://www.genecards.org/cgi-bin/carddisp.pl?gene=CDKN1A
MET	MET Proto-Oncogene, Receptor Tyrosine Kinase	Protein Coding	51	GC07P116672	12.0815	https://www.genecards.org/cgi-bin/carddisp.pl?gene=MET
TNFRSF1B	TNF Receptor Superfamily Member 1B	Protein Coding	45	GC01P012235	12.055	https://www.genecards.org/cgi-bin/carddisp.pl?gene=TNFRSF1B
IL12B	Interleukin 12B	Protein Coding	42	GC05M159314	12.0065	https://www.genecards.org/cgi-bin/carddisp.pl?gene=IL12B
EGF	Epidermal Growth Factor	Protein Coding	49	GC04P109912	11.9972	https://www.genecards.org/cgi-bin/carddisp.pl?gene=EGF
TFF3	Trefoil Factor 3	Protein Coding	40	GC21M042311	11.9227	https://www.genecards.org/cgi-bin/carddisp.pl?gene=TFF3
CCND1	Cyclin D1	Protein Coding	49	GC11P069641	11.9144	https://www.genecards.org/cgi-bin/carddisp.pl?gene=CCND1
CHGA	Chromogranin A	Protein Coding	43	GC14P092944	11.7431	https://www.genecards.org/cgi-bin/carddisp.pl?gene=CHGA
MIR21	MicroRNA 21	RNA Gene	24	GC17P059841	11.738	https://www.genecards.org/cgi-bin/carddisp.pl?gene=MIR21
NGF	Nerve Growth Factor	Protein Coding	47	GC01M115285	11.7378	https://www.genecards.org/cgi-bin/carddisp.pl?gene=NGF
IL21	Interleukin 21	Protein Coding	42	GC04M122612	11.711	https://www.genecards.org/cgi-bin/carddisp.pl?gene=IL21
ATP4A	ATPase H+/K+ Transporting Subunit Alpha	Protein Coding	40	GC19M066540	11.5944	https://www.genecards.org/cgi-bin/carddisp.pl?gene=ATP4A
H19	H19 Imprinted Maternally Expressed Transcript	RNA Gene	28	GC11M001995	11.5038	https://www.genecards.org/cgi-bin/carddisp.pl?gene=H19
TLR5	Toll Like Receptor 5	Protein Coding	45	GC01M223109	11.4233	https://www.genecards.org/cgi-bin/carddisp.pl?gene=TLR5
BAX	BCL2 Associated X, Apoptosis Regulator	Protein Coding	47	GC19P048954	11.4163	https://www.genecards.org/cgi-bin/carddisp.pl?gene=BAX
NTRK1	Neurotrophic Receptor Tyrosine Kinase 1	Protein Coding	46	GC01P156815	11.3563	https://www.genecards.org/cgi-bin/carddisp.pl?gene=NTRK1
NCF1	Neutrophil Cytosolic Factor 1	Protein Coding	45	GC07P075454	11.3463	https://www.genecards.org/cgi-bin/carddisp.pl?gene=NCF1
S100A9	S100 Calcium Binding Protein A9	Protein Coding	41	GC01P153357	11.246	https://www.genecards.org/cgi-bin/carddisp.pl?gene=S100A9
PRTN3	Proteinase 3	Protein Coding	44	GC19P000840	11.2293	https://www.genecards.org/cgi-bin/carddisp.pl?gene=PRTN3
CSF2	Colony Stimulating Factor 2	Protein Coding	41	GC05P132073	11.1802	https://www.genecards.org/cgi-bin/carddisp.pl?gene=CSF2
HLA-DQA1	Major Histocompatibility Complex, Class II, DQ Alpha 1	Protein Coding	42	GC06P083727	11.1253	https://www.genecards.org/cgi-bin/carddisp.pl?gene=HLA-DQA1
NKX2-3	NK2 Homeobox 3	Protein Coding	38	GC10P099532	11.1067	https://www.genecards.org/cgi-bin/carddisp.pl?gene=NKX2-3
SLC37A4	Solute Carrier Family 37 Member 4	Protein Coding	42	GC11M119024	11.0947	https://www.genecards.org/cgi-bin/carddisp.pl?gene=SLC37A4
UBAC2	UBA Domain Containing 2	Protein Coding	37	GC13P099200	11.052	https://www.genecards.org/cgi-bin/carddisp.pl?gene=UBAC2
MMP2	Matrix Metallopeptidase 2	Protein Coding	50	GC16P055390	11.0067	https://www.genecards.org/cgi-bin/carddisp.pl?gene=MMP2
ICOSLG	Inducible T Cell Costimulator Ligand	Protein Coding	39	GC21M044222	10.9978	https://www.genecards.org/cgi-bin/carddisp.pl?gene=ICOSLG
CIITA	Class II Major Histocompatibility Complex Transactivator	Protein Coding	43	GC16P012093	10.9907	https://www.genecards.org/cgi-bin/carddisp.pl?gene=CIITA
IFNG-AS1	IFNG Antisense RNA 1	RNA Gene	18	GC12P067989	10.9489	https://www.genecards.org/cgi-bin/carddisp.pl?gene=IFNG-AS1
IL7R	Interleukin 7 Receptor	Protein Coding	44	GC05P035852	10.9446	https://www.genecards.org/cgi-bin/carddisp.pl?gene=IL7R
KLRC4	Killer Cell Lectin Like Receptor C4	Protein Coding	37	GC12M021108	10.9407	https://www.genecards.org/cgi-bin/carddisp.pl?gene=KLRC4
TIMP1	TIMP Metallopeptidase Inhibitor 1	Protein Coding	42	GC0XP047596	10.9176	https://www.genecards.org/cgi-bin/carddisp.pl?gene=TIMP1
SEMA4D	Semaphorin 4D	Protein Coding	45	GC09M089360	10.899	https://www.genecards.org/cgi-bin/carddisp.pl?gene=SEMA4D
HMOX1	Heme Oxygenase 1	Protein Coding	49	GC22P035380	10.7265	https://www.genecards.org/cgi-bin/carddisp.pl?gene=HMOX1
APOH	Apolipoprotein H	Protein Coding	43	GC17M066212	10.7216	https://www.genecards.org/cgi-bin/carddisp.pl?gene=APOH
FGFR3	Fibroblast Growth Factor Receptor 3	Protein Coding	52	GC04P001795	10.7112	https://www.genecards.org/cgi-bin/carddisp.pl?gene=FGFR3
ITGB2	Integrin Subunit Beta 2	Protein Coding	49	GC21M044885	10.5984	https://www.genecards.org/cgi-bin/carddisp.pl?gene=ITGB2
IL23A	Interleukin 23 Subunit Alpha	Protein Coding	36	GC12P057293	10.5801	https://www.genecards.org/cgi-bin/carddisp.pl?gene=IL23A
RNASE3	Ribonuclease A Family Member 3	Protein Coding	40	GC14P020891	10.5609	https://www.genecards.org/cgi-bin/carddisp.pl?gene=RNASE3
CXCL5	C-X-C Motif Chemokine Ligand 5	Protein Coding	39	GC04M073995	10.4374	https://www.genecards.org/cgi-bin/carddisp.pl?gene=CXCL5
MTHFR	Methylenetetrahydrofolate Reductase	Protein Coding	46	GC01M011785	10.4302	https://www.genecards.org/cgi-bin/carddisp.pl?gene=MTHFR
MIF	Macrophage Migration Inhibitory Factor	Protein Coding	46	GC22P023894	10.393	https://www.genecards.org/cgi-bin/carddisp.pl?gene=MIF
ITGB4	Integrin Subunit Beta 4	Protein Coding	47	GC17P075721	10.365	https://www.genecards.org/cgi-bin/carddisp.pl?gene=ITGB4
LTA	Lymphotoxin Alpha	Protein Coding	40	GC06P083693	10.3344	https://www.genecards.org/cgi-bin/carddisp.pl?gene=LTA
ERBB2	Erb-B2 Receptor Tyrosine Kinase 2	Protein Coding	52	GC17P039687	10.3207	https://www.genecards.org/cgi-bin/carddisp.pl?gene=ERBB2
PTEN	Phosphatase And Tensin Homolog	Protein Coding	50	GC10P092487	10.2835	https://www.genecards.org/cgi-bin/carddisp.pl?gene=PTEN
PALB2	Partner And Localizer Of BRCA2	Protein Coding	42	GC16M023603	10.2348	https://www.genecards.org/cgi-bin/carddisp.pl?gene=PALB2
POLD1	DNA Polymerase Delta 1, Catalytic Subunit	Protein Coding	45	GC19P067164	10.1409	https://www.genecards.org/cgi-bin/carddisp.pl?gene=POLD1
KRAS	KRAS Proto-Oncogene, GTPase	Protein Coding	49	GC12M025204	10.1169	https://www.genecards.org/cgi-bin/carddisp.pl?gene=KRAS
BACH2	BTB Domain And CNC Homolog 2	Protein Coding	42	GC06M089926	10.1028	https://www.genecards.org/cgi-bin/carddisp.pl?gene=BACH2
CP	Ceruloplasmin	Protein Coding	48	GC03M149162	10.0931	https://www.genecards.org/cgi-bin/carddisp.pl?gene=CP
TFF2	Trefoil Factor 2	Protein Coding	40	GC21M042346	10.0253	https://www.genecards.org/cgi-bin/carddisp.pl?gene=TFF2
IL17F	Interleukin 17F	Protein Coding	41	GC06M066315	10.0176	https://www.genecards.org/cgi-bin/carddisp.pl?gene=IL17F
CDKN1B	Cyclin Dependent Kinase Inhibitor 1B	Protein Coding	45	GC12P021339	10.0151	https://www.genecards.org/cgi-bin/carddisp.pl?gene=CDKN1B
FCGR2A	Fc Gamma Receptor IIa	Protein Coding	45	GC01P161505	10.0043	https://www.genecards.org/cgi-bin/carddisp.pl?gene=FCGR2A
SERPINC1	Serpin Family C Member 1	Protein Coding	47	GC01M174559	10.004	https://www.genecards.org/cgi-bin/carddisp.pl?gene=SERPINC1
CARMIL2	Capping Protein Regulator And Myosin 1 Linker 2	Protein Coding	29	GC16P067644	9.99471	https://www.genecards.org/cgi-bin/carddisp.pl?gene=CARMIL2
PTPN2	Protein Tyrosine Phosphatase Non-Receptor Type 2	Protein Coding	45	GC18M024779	9.97332	https://www.genecards.org/cgi-bin/carddisp.pl?gene=PTPN2
MMP3	Matrix Metallopeptidase 3	Protein Coding	48	GC11M102835	9.95785	https://www.genecards.org/cgi-bin/carddisp.pl?gene=MMP3
CYP3A4	Cytochrome P450 Family 3 Subfamily A Member 4	Protein Coding	49	GC07M099759	9.90747	https://www.genecards.org/cgi-bin/carddisp.pl?gene=CYP3A4
SERPINE1	Serpin Family E Member 1	Protein Coding	48	GC07P101127	9.90478	https://www.genecards.org/cgi-bin/carddisp.pl?gene=SERPINE1
HP	Haptoglobin	Protein Coding	44	GC16P072086	9.89975	https://www.genecards.org/cgi-bin/carddisp.pl?gene=HP
TLR9	Toll Like Receptor 9	Protein Coding	44	GC03M052222	9.89128	https://www.genecards.org/cgi-bin/carddisp.pl?gene=TLR9
TP63	Tumor Protein P63	Protein Coding	46	GC03P189598	9.88923	https://www.genecards.org/cgi-bin/carddisp.pl?gene=TP63
PDGFB	Platelet Derived Growth Factor Subunit B	Protein Coding	47	GC22M058085	9.84168	https://www.genecards.org/cgi-bin/carddisp.pl?gene=PDGFB
IBD3	Inflammatory Bowel Disease 3	Genetic Locus	2	GC06U990223	9.79908	https://www.genecards.org/cgi-bin/carddisp.pl?gene=IBD3
CD79A	CD79a Molecule	Protein Coding	45	GC19P041877	9.79218	https://www.genecards.org/cgi-bin/carddisp.pl?gene=CD79A
PLCG2	Phospholipase C Gamma 2	Protein Coding	50	GC16P081773	9.78989	https://www.genecards.org/cgi-bin/carddisp.pl?gene=PLCG2
RTEL1	Regulator Of Telomere Elongation Helicase 1	Protein Coding	40	GC20P063658	9.78078	https://www.genecards.org/cgi-bin/carddisp.pl?gene=RTEL1
ACE	Angiotensin I Converting Enzyme	Protein Coding	49	GC17P063477	9.73458	https://www.genecards.org/cgi-bin/carddisp.pl?gene=ACE
MAP3K7	Mitogen-Activated Protein Kinase Kinase Kinase 7	Protein Coding	48	GC06M090513	9.71461	https://www.genecards.org/cgi-bin/carddisp.pl?gene=MAP3K7
FERMT1	FERM Domain Containing Kindlin 1	Protein Coding	42	GC20M006074	9.66008	https://www.genecards.org/cgi-bin/carddisp.pl?gene=FERMT1
PLG	Plasminogen	Protein Coding	48	GC06P160702	9.62696	https://www.genecards.org/cgi-bin/carddisp.pl?gene=PLG
STAT1	Signal Transducer And Activator Of Transcription 1	Protein Coding	50	GC02M190908	9.60095	https://www.genecards.org/cgi-bin/carddisp.pl?gene=STAT1
TFF1	Trefoil Factor 1	Protein Coding	41	GC21M042362	9.58878	https://www.genecards.org/cgi-bin/carddisp.pl?gene=TFF1
DEFA5	Defensin Alpha 5	Protein Coding	37	GC08M007057	9.54358	https://www.genecards.org/cgi-bin/carddisp.pl?gene=DEFA5
HPS1	HPS1 Biogenesis Of Lysosomal Organelles Complex 3 Subunit 1	Protein Coding	41	GC10M098416	9.4413	https://www.genecards.org/cgi-bin/carddisp.pl?gene=HPS1
MADCAM1	Mucosal Vascular Addressin Cell Adhesion Molecule 1	Protein Coding	39	GC19P002778	9.34766	https://www.genecards.org/cgi-bin/carddisp.pl?gene=MADCAM1
CCL5	C-C Motif Chemokine Ligand 5	Protein Coding	41	GC17M035871	9.32952	https://www.genecards.org/cgi-bin/carddisp.pl?gene=CCL5
PTPRC	Protein Tyrosine Phosphatase Receptor Type C	Protein Coding	49	GC01P198607	9.31004	https://www.genecards.org/cgi-bin/carddisp.pl?gene=PTPRC
IL15	Interleukin 15	Protein Coding	38	GC04P141636	9.30857	https://www.genecards.org/cgi-bin/carddisp.pl?gene=IL15
MVK	Mevalonate Kinase	Protein Coding	46	GC12P109573	9.29082	https://www.genecards.org/cgi-bin/carddisp.pl?gene=MVK
SPP1	Secreted Phosphoprotein 1	Protein Coding	44	GC04P087975	9.28601	https://www.genecards.org/cgi-bin/carddisp.pl?gene=SPP1
CDKN2A	Cyclin Dependent Kinase Inhibitor 2A	Protein Coding	48	GC09M021967	9.25571	https://www.genecards.org/cgi-bin/carddisp.pl?gene=CDKN2A
NCF4-AS1	NCF4 Antisense RNA 1	RNA Gene	13	GC22M057356	9.24498	https://www.genecards.org/cgi-bin/carddisp.pl?gene=NCF4-AS1
KIT	KIT Proto-Oncogene, Receptor Tyrosine Kinase	Protein Coding	50	GC04P054657	9.18078	https://www.genecards.org/cgi-bin/carddisp.pl?gene=KIT
FOXD2-AS1	FOXD2 Adjacent Opposite Strand RNA 1	RNA Gene	16	GC01M047432	9.13891	https://www.genecards.org/cgi-bin/carddisp.pl?gene=FOXD2-AS1
PYY	Peptide YY	Protein Coding	42	GC17M043952	9.13686	https://www.genecards.org/cgi-bin/carddisp.pl?gene=PYY
ZAP70	Zeta Chain Of T Cell Receptor Associated Protein Kinase 70	Protein Coding	49	GC02P097753	9.11166	https://www.genecards.org/cgi-bin/carddisp.pl?gene=ZAP70
CD40	CD40 Molecule	Protein Coding	46	GC20P046118	9.09374	https://www.genecards.org/cgi-bin/carddisp.pl?gene=CD40
CXCL10	C-X-C Motif Chemokine Ligand 10	Protein Coding	42	GC04M076021	9.08223	https://www.genecards.org/cgi-bin/carddisp.pl?gene=CXCL10
XDH	Xanthine Dehydrogenase	Protein Coding	45	GC02M031334	9.06778	https://www.genecards.org/cgi-bin/carddisp.pl?gene=XDH
MICA	MHC Class I Polypeptide-Related Sequence A	Protein Coding	38	GC06P031399	9.06529	https://www.genecards.org/cgi-bin/carddisp.pl?gene=MICA
PTGER4	Prostaglandin E Receptor 4	Protein Coding	45	GC05P040679	9.0577	https://www.genecards.org/cgi-bin/carddisp.pl?gene=PTGER4
DLG5	Discs Large MAGUK Scaffold Protein 5	Protein Coding	38	GC10M077790	9.02468	https://www.genecards.org/cgi-bin/carddisp.pl?gene=DLG5
HGF	Hepatocyte Growth Factor	Protein Coding	49	GC07M081699	8.99237	https://www.genecards.org/cgi-bin/carddisp.pl?gene=HGF
MIR143	MicroRNA 143	RNA Gene	25	GC05P149410	8.98914	https://www.genecards.org/cgi-bin/carddisp.pl?gene=MIR143
HLA-C	Major Histocompatibility Complex, Class I, C	Protein Coding	44	GC06M065914	8.98519	https://www.genecards.org/cgi-bin/carddisp.pl?gene=HLA-C
DLL4	Delta Like Canonical Notch Ligand 4	Protein Coding	44	GC15P040929	8.95732	https://www.genecards.org/cgi-bin/carddisp.pl?gene=DLL4
LOC106029312	Williams-Beuren Syndrome Medial Block B Recombination Region	Biological Region	3	GC07P074733	8.94707	https://www.genecards.org/cgi-bin/carddisp.pl?gene=LOC106029312
MASP2	MBL Associated Serine Protease 2	Protein Coding	44	GC01M011026	8.94302	https://www.genecards.org/cgi-bin/carddisp.pl?gene=MASP2
FCGR3A	Fc Gamma Receptor IIIa	Protein Coding	44	GC01M161541	8.91934	https://www.genecards.org/cgi-bin/carddisp.pl?gene=FCGR3A
EGFR	Epidermal Growth Factor Receptor	Protein Coding	51	GC07P055019	8.87702	https://www.genecards.org/cgi-bin/carddisp.pl?gene=EGFR
EPX	Eosinophil Peroxidase	Protein Coding	43	GC17P058192	8.86879	https://www.genecards.org/cgi-bin/carddisp.pl?gene=EPX
BCL10	BCL10 Immune Signaling Adaptor	Protein Coding	42	GC01M085265	8.86167	https://www.genecards.org/cgi-bin/carddisp.pl?gene=BCL10
RET	Ret Proto-Oncogene	Protein Coding	51	GC10P043182	8.84947	https://www.genecards.org/cgi-bin/carddisp.pl?gene=RET
VCAM1	Vascular Cell Adhesion Molecule 1	Protein Coding	44	GC01P100719	8.82779	https://www.genecards.org/cgi-bin/carddisp.pl?gene=VCAM1
CCN2	Cellular Communication Network Factor 2	Protein Coding	37	GC06M131948	8.79964	https://www.genecards.org/cgi-bin/carddisp.pl?gene=CCN2
CDKN2B	Cyclin Dependent Kinase Inhibitor 2B	Protein Coding	45	GC09M022002	8.79005	https://www.genecards.org/cgi-bin/carddisp.pl?gene=CDKN2B
ITGA4	Integrin Subunit Alpha 4	Protein Coding	46	GC02P181456	8.77176	https://www.genecards.org/cgi-bin/carddisp.pl?gene=ITGA4
CD14	CD14 Molecule	Protein Coding	44	GC05M140631	8.75421	https://www.genecards.org/cgi-bin/carddisp.pl?gene=CD14
MIR145	MicroRNA 145	RNA Gene	22	GC05P149430	8.71093	https://www.genecards.org/cgi-bin/carddisp.pl?gene=MIR145
PLA2G2A	Phospholipase A2 Group IIA	Protein Coding	45	GC01M019975	8.69472	https://www.genecards.org/cgi-bin/carddisp.pl?gene=PLA2G2A
INS	Insulin	Protein Coding	45	GC11M002159	8.67189	https://www.genecards.org/cgi-bin/carddisp.pl?gene=INS
CYP2C9	Cytochrome P450 Family 2 Subfamily C Member 9	Protein Coding	46	GC10P094938	8.66381	https://www.genecards.org/cgi-bin/carddisp.pl?gene=CYP2C9
TERT	Telomerase Reverse Transcriptase	Protein Coding	49	GC05M001253	8.66204	https://www.genecards.org/cgi-bin/carddisp.pl?gene=TERT
NPM1	Nucleophosmin 1	Protein Coding	48	GC05P171387	8.59599	https://www.genecards.org/cgi-bin/carddisp.pl?gene=NPM1
CLDN4	Claudin 4	Protein Coding	39	GC07P073799	8.56474	https://www.genecards.org/cgi-bin/carddisp.pl?gene=CLDN4
IBD21	Inflammatory Bowel Disease-21	Genetic Locus	1	GC18U900466	8.55686	https://www.genecards.org/cgi-bin/carddisp.pl?gene=IBD21
EP300	E1A Binding Protein P300	Protein Coding	49	GC22P041091	8.54291	https://www.genecards.org/cgi-bin/carddisp.pl?gene=EP300
LAMB1	Laminin Subunit Beta 1	Protein Coding	48	GC07M107923	8.53554	https://www.genecards.org/cgi-bin/carddisp.pl?gene=LAMB1
GRP	Gastrin Releasing Peptide	Protein Coding	39	GC18P059220	8.51782	https://www.genecards.org/cgi-bin/carddisp.pl?gene=GRP
CTSG	Cathepsin G	Protein Coding	44	GC14M024573	8.48865	https://www.genecards.org/cgi-bin/carddisp.pl?gene=CTSG
IGF2	Insulin Like Growth Factor 2	Protein Coding	46	GC11M003294	8.48828	https://www.genecards.org/cgi-bin/carddisp.pl?gene=IGF2
MIR34A	MicroRNA 34a	RNA Gene	23	GC01M009151	8.39757	https://www.genecards.org/cgi-bin/carddisp.pl?gene=MIR34A
EPCAM	Epithelial Cell Adhesion Molecule	Protein Coding	46	GC02P047345	8.39425	https://www.genecards.org/cgi-bin/carddisp.pl?gene=EPCAM
TAC1	Tachykinin Precursor 1	Protein Coding	41	GC07P097731	8.38785	https://www.genecards.org/cgi-bin/carddisp.pl?gene=TAC1
HIF1A	Hypoxia Inducible Factor 1 Subunit Alpha	Protein Coding	45	GC14P061695	8.37955	https://www.genecards.org/cgi-bin/carddisp.pl?gene=HIF1A
PRKCD	Protein Kinase C Delta	Protein Coding	50	GC03P053156	8.36976	https://www.genecards.org/cgi-bin/carddisp.pl?gene=PRKCD
SH2D1A	SH2 Domain Containing 1A	Protein Coding	44	GC0XP124227	8.36677	https://www.genecards.org/cgi-bin/carddisp.pl?gene=SH2D1A
VIP	Vasoactive Intestinal Peptide	Protein Coding	43	GC06P152750	8.35922	https://www.genecards.org/cgi-bin/carddisp.pl?gene=VIP
CYLD	CYLD Lysine 63 Deubiquitinase	Protein Coding	47	GC16P050742	8.30949	https://www.genecards.org/cgi-bin/carddisp.pl?gene=CYLD
CASP1	Caspase 1	Protein Coding	48	GC11M105025	8.3073	https://www.genecards.org/cgi-bin/carddisp.pl?gene=CASP1
KRT7	Keratin 7	Protein Coding	41	GC12P052232	8.30029	https://www.genecards.org/cgi-bin/carddisp.pl?gene=KRT7
SELE	Selectin E	Protein Coding	41	GC01M169722	8.29264	https://www.genecards.org/cgi-bin/carddisp.pl?gene=SELE
MIR126	MicroRNA 126	RNA Gene	22	GC09P136670	8.24551	https://www.genecards.org/cgi-bin/carddisp.pl?gene=MIR126
SCT	Secretin	Protein Coding	33	GC11M000626	8.22157	https://www.genecards.org/cgi-bin/carddisp.pl?gene=SCT
ATP12A	ATPase H+/K+ Transporting Non-Gastric Alpha2 Subunit	Protein Coding	42	GC13P024680	8.19774	https://www.genecards.org/cgi-bin/carddisp.pl?gene=ATP12A
CCT5	Chaperonin Containing TCP1 Subunit 5	Protein Coding	43	GC05P010236	8.16564	https://www.genecards.org/cgi-bin/carddisp.pl?gene=CCT5
IL26	Interleukin 26	Protein Coding	34	GC12M068201	8.15178	https://www.genecards.org/cgi-bin/carddisp.pl?gene=IL26
CD8A	CD8a Molecule	Protein Coding	44	GC02M086784	8.14646	https://www.genecards.org/cgi-bin/carddisp.pl?gene=CD8A
CALCA	Calcitonin Related Polypeptide Alpha	Protein Coding	42	GC11M014945	8.11761	https://www.genecards.org/cgi-bin/carddisp.pl?gene=CALCA
IBD5	Inflammatory Bowel Disease 5	Genetic Locus	5	GC05U990104	8.08706	https://www.genecards.org/cgi-bin/carddisp.pl?gene=IBD5
CD80	CD80 Molecule	Protein Coding	40	GC03M119524	8.04092	https://www.genecards.org/cgi-bin/carddisp.pl?gene=CD80
MICB	MHC Class I Polypeptide-Related Sequence B	Protein Coding	40	GC06P083690	8.02539	https://www.genecards.org/cgi-bin/carddisp.pl?gene=MICB
COL7A1	Collagen Type VII Alpha 1 Chain	Protein Coding	43	GC03M048564	7.97782	https://www.genecards.org/cgi-bin/carddisp.pl?gene=COL7A1
SOD1	Superoxide Dismutase 1	Protein Coding	50	GC21P031659	7.90351	https://www.genecards.org/cgi-bin/carddisp.pl?gene=SOD1
RIPK2	Receptor Interacting Serine/Threonine Kinase 2	Protein Coding	44	GC08P089804	7.89742	https://www.genecards.org/cgi-bin/carddisp.pl?gene=RIPK2
IL11	Interleukin 11	Protein Coding	39	GC19M055364	7.89242	https://www.genecards.org/cgi-bin/carddisp.pl?gene=IL11
MIR141	MicroRNA 141	RNA Gene	22	GC12P021095	7.86202	https://www.genecards.org/cgi-bin/carddisp.pl?gene=MIR141
BCL2	BCL2 Apoptosis Regulator	Protein Coding	48	GC18M063123	7.84901	https://www.genecards.org/cgi-bin/carddisp.pl?gene=BCL2
MUC5AC	Mucin 5AC, Oligomeric Mucus/Gel-Forming	Protein Coding	40	GC11P001810	7.80214	https://www.genecards.org/cgi-bin/carddisp.pl?gene=MUC5AC
TTC7A	Tetratricopeptide Repeat Domain 7A	Protein Coding	37	GC02P046906	7.79451	https://www.genecards.org/cgi-bin/carddisp.pl?gene=TTC7A
FUT2	Fucosyltransferase 2	Protein Coding	44	GC19P048695	7.7857	https://www.genecards.org/cgi-bin/carddisp.pl?gene=FUT2
PSC	Cholangitis, Primary Sclerosing	Genetic Locus	2	GC03U901834	7.77909	https://www.genecards.org/cgi-bin/carddisp.pl?gene=PSC
HLA-DRA	Major Histocompatibility Complex, Class II, DR Alpha	Protein Coding	45	GC06P032439	7.77003	https://www.genecards.org/cgi-bin/carddisp.pl?gene=HLA-DRA
TAP2	Transporter 2, ATP Binding Cassette Subfamily B Member	Protein Coding	43	GC06M032821	7.74168	https://www.genecards.org/cgi-bin/carddisp.pl?gene=TAP2
NFKBIA	NFKB Inhibitor Alpha	Protein Coding	48	GC14M035401	7.73446	https://www.genecards.org/cgi-bin/carddisp.pl?gene=NFKBIA
CLEC7A	C-Type Lectin Domain Containing 7A	Protein Coding	44	GC12M021105	7.6446	https://www.genecards.org/cgi-bin/carddisp.pl?gene=CLEC7A
ITGAL	Integrin Subunit Alpha L	Protein Coding	45	GC16P030472	7.63979	https://www.genecards.org/cgi-bin/carddisp.pl?gene=ITGAL
CYP2D6	Cytochrome P450 Family 2 Subfamily D Member 6	Protein Coding	46	GC22M042126	7.62012	https://www.genecards.org/cgi-bin/carddisp.pl?gene=CYP2D6
STXBP2	Syntaxin Binding Protein 2	Protein Coding	44	GC19P007856	7.57059	https://www.genecards.org/cgi-bin/carddisp.pl?gene=STXBP2
HPS3	HPS3 Biogenesis Of Lysosomal Organelles Complex 2 Subunit 1	Protein Coding	39	GC03P149129	7.56164	https://www.genecards.org/cgi-bin/carddisp.pl?gene=HPS3
CCL20	C-C Motif Chemokine Ligand 20	Protein Coding	41	GC02P227842	7.56029	https://www.genecards.org/cgi-bin/carddisp.pl?gene=CCL20
LRBA	LPS Responsive Beige-Like Anchor Protein	Protein Coding	40	GC04M150264	7.55747	https://www.genecards.org/cgi-bin/carddisp.pl?gene=LRBA
IBD2	Inflammatory Bowel Disease 2	Genetic Locus	4	GC12U990041	7.54896	https://www.genecards.org/cgi-bin/carddisp.pl?gene=IBD2
HPS4	HPS4 Biogenesis Of Lysosomal Organelles Complex 3 Subunit 2	Protein Coding	38	GC22M026443	7.54503	https://www.genecards.org/cgi-bin/carddisp.pl?gene=HPS4
CCL3	C-C Motif Chemokine Ligand 3	Protein Coding	37	GC17M036088	7.54485	https://www.genecards.org/cgi-bin/carddisp.pl?gene=CCL3
CSF3	Colony Stimulating Factor 3	Protein Coding	38	GC17P040015	7.53581	https://www.genecards.org/cgi-bin/carddisp.pl?gene=CSF3
WRN	WRN RecQ Like Helicase	Protein Coding	44	GC08P031033	7.50254	https://www.genecards.org/cgi-bin/carddisp.pl?gene=WRN
RAB7A	RAB7A, Member RAS Oncogene Family	Protein Coding	45	GC03P134197	7.49295	https://www.genecards.org/cgi-bin/carddisp.pl?gene=RAB7A
CCK	Cholecystokinin	Protein Coding	41	GC03M042274	7.45618	https://www.genecards.org/cgi-bin/carddisp.pl?gene=CCK
LCN2	Lipocalin 2	Protein Coding	43	GC09P128149	7.45423	https://www.genecards.org/cgi-bin/carddisp.pl?gene=LCN2
RASGRP1	RAS Guanyl Releasing Protein 1	Protein Coding	46	GC15M038488	7.4542	https://www.genecards.org/cgi-bin/carddisp.pl?gene=RASGRP1
MYO1B	Myosin IB	Protein Coding	37	GC02P191246	7.44751	https://www.genecards.org/cgi-bin/carddisp.pl?gene=MYO1B
SOCS3	Suppressor Of Cytokine Signaling 3	Protein Coding	41	GC17M078356	7.41687	https://www.genecards.org/cgi-bin/carddisp.pl?gene=SOCS3
CLDN2	Claudin 2	Protein Coding	41	GC0XP106900	7.4092	https://www.genecards.org/cgi-bin/carddisp.pl?gene=CLDN2
NAT2	N-Acetyltransferase 2	Protein Coding	41	GC08P018391	7.40338	https://www.genecards.org/cgi-bin/carddisp.pl?gene=NAT2
CCR5	C-C Motif Chemokine Receptor 5	Protein Coding	44	GC03P046776	7.40137	https://www.genecards.org/cgi-bin/carddisp.pl?gene=CCR5
PECAM1	Platelet And Endothelial Cell Adhesion Molecule 1	Protein Coding	40	GC17M064319	7.39498	https://www.genecards.org/cgi-bin/carddisp.pl?gene=PECAM1
CD28	CD28 Molecule	Protein Coding	45	GC02P203706	7.39456	https://www.genecards.org/cgi-bin/carddisp.pl?gene=CD28
TAP1	Transporter 1, ATP Binding Cassette Subfamily B Member	Protein Coding	45	GC06M066023	7.39059	https://www.genecards.org/cgi-bin/carddisp.pl?gene=TAP1
ARID1A	AT-Rich Interaction Domain 1A	Protein Coding	42	GC01P026693	7.38515	https://www.genecards.org/cgi-bin/carddisp.pl?gene=ARID1A
CDH3	Cadherin 3	Protein Coding	46	GC16P068637	7.3778	https://www.genecards.org/cgi-bin/carddisp.pl?gene=CDH3
LGALS3	Galectin 3	Protein Coding	43	GC14P055124	7.37603	https://www.genecards.org/cgi-bin/carddisp.pl?gene=LGALS3
CD55	CD55 Molecule (Cromer Blood Group)	Protein Coding	45	GC01P207321	7.33713	https://www.genecards.org/cgi-bin/carddisp.pl?gene=CD55
PDCD1	Programmed Cell Death 1	Protein Coding	45	GC02M241849	7.26563	https://www.genecards.org/cgi-bin/carddisp.pl?gene=PDCD1
F3	Coagulation Factor III, Tissue Factor	Protein Coding	44	GC01M094590	7.25338	https://www.genecards.org/cgi-bin/carddisp.pl?gene=F3
TCN2	Transcobalamin 2	Protein Coding	42	GC22P036867	7.23908	https://www.genecards.org/cgi-bin/carddisp.pl?gene=TCN2
NFATC1	Nuclear Factor Of Activated T Cells 1	Protein Coding	45	GC18P079395	7.23031	https://www.genecards.org/cgi-bin/carddisp.pl?gene=NFATC1
IL1RAPL2	Interleukin 1 Receptor Accessory Protein Like 2	Protein Coding	38	GC0XP104566	7.22201	https://www.genecards.org/cgi-bin/carddisp.pl?gene=IL1RAPL2
NFE2L2	NFE2 Like BZIP Transcription Factor 2	Protein Coding	48	GC02M177227	7.21981	https://www.genecards.org/cgi-bin/carddisp.pl?gene=NFE2L2
MBL2	Mannose Binding Lectin 2	Protein Coding	45	GC10M052760	7.21629	https://www.genecards.org/cgi-bin/carddisp.pl?gene=MBL2
IGF1	Insulin Like Growth Factor 1	Protein Coding	46	GC12M102395	7.21035	https://www.genecards.org/cgi-bin/carddisp.pl?gene=IGF1
IL33	Interleukin 33	Protein Coding	37	GC09P006572	7.19559	https://www.genecards.org/cgi-bin/carddisp.pl?gene=IL33
RTEL1-TNFRSF6B	RTEL1-TNFRSF6B Readthrough (NMD Candidate)	RNA Gene	19	GC20P063657	7.1931	https://www.genecards.org/cgi-bin/carddisp.pl?gene=RTEL1-TNFRSF6B
CFB	Complement Factor B	Protein Coding	45	GC06P031945	7.15016	https://www.genecards.org/cgi-bin/carddisp.pl?gene=CFB
BPI	Bactericidal Permeability Increasing Protein	Protein Coding	41	GC20P038304	7.13545	https://www.genecards.org/cgi-bin/carddisp.pl?gene=BPI
CASP10	Caspase 10	Protein Coding	46	GC02P201182	7.13081	https://www.genecards.org/cgi-bin/carddisp.pl?gene=CASP10
GHRL	Ghrelin And Obestatin Prepropeptide	Protein Coding	42	GC03M010285	7.13028	https://www.genecards.org/cgi-bin/carddisp.pl?gene=GHRL
FN1	Fibronectin 1	Protein Coding	48	GC02M215360	7.10816	https://www.genecards.org/cgi-bin/carddisp.pl?gene=FN1
CDX2	Caudal Type Homeobox 2	Protein Coding	41	GC13M027962	7.07817	https://www.genecards.org/cgi-bin/carddisp.pl?gene=CDX2
ITGAM	Integrin Subunit Alpha M	Protein Coding	46	GC16P041126	7.07222	https://www.genecards.org/cgi-bin/carddisp.pl?gene=ITGAM
POLE	DNA Polymerase Epsilon, Catalytic Subunit	Protein Coding	47	GC12M132689	7.06654	https://www.genecards.org/cgi-bin/carddisp.pl?gene=POLE
TAPBP	TAP Binding Protein	Protein Coding	44	GC06M033299	7.05699	https://www.genecards.org/cgi-bin/carddisp.pl?gene=TAPBP
TGFA	Transforming Growth Factor Alpha	Protein Coding	44	GC02M070447	7.04588	https://www.genecards.org/cgi-bin/carddisp.pl?gene=TGFA
ATM	ATM Serine/Threonine Kinase	Protein Coding	50	GC11P108222	7.02826	https://www.genecards.org/cgi-bin/carddisp.pl?gene=ATM
MLN	Motilin	Protein Coding	34	GC06M033794	7.0046	https://www.genecards.org/cgi-bin/carddisp.pl?gene=MLN
JAK1	Janus Kinase 1	Protein Coding	51	GC01M064833	6.99773	https://www.genecards.org/cgi-bin/carddisp.pl?gene=JAK1
MT-CO1	Mitochondrially Encoded Cytochrome C Oxidase I	Protein Coding	34	GCMTP005906	6.98737	https://www.genecards.org/cgi-bin/carddisp.pl?gene=MT-CO1
GSTM1	Glutathione S-Transferase Mu 1	Protein Coding	40	GC01P109687	6.98285	https://www.genecards.org/cgi-bin/carddisp.pl?gene=GSTM1
TREX1	Three Prime Repair Exonuclease 1	Protein Coding	40	GC03P048977	6.97956	https://www.genecards.org/cgi-bin/carddisp.pl?gene=TREX1
CXCL2	C-X-C Motif Chemokine Ligand 2	Protein Coding	38	GC04M074097	6.96671	https://www.genecards.org/cgi-bin/carddisp.pl?gene=CXCL2
CYP1A2	Cytochrome P450 Family 1 Subfamily A Member 2	Protein Coding	45	GC15P074748	6.93976	https://www.genecards.org/cgi-bin/carddisp.pl?gene=CYP1A2
MIR155	MicroRNA 155	RNA Gene	21	GC21P025573	6.90115	https://www.genecards.org/cgi-bin/carddisp.pl?gene=MIR155
CYP3A5	Cytochrome P450 Family 3 Subfamily A Member 5	Protein Coding	45	GC07M099648	6.83266	https://www.genecards.org/cgi-bin/carddisp.pl?gene=CYP3A5
AGR2	Anterior Gradient 2, Protein Disulphide Isomerase Family Member	Protein Coding	38	GC07M017058	6.82896	https://www.genecards.org/cgi-bin/carddisp.pl?gene=AGR2
CXCL1	C-X-C Motif Chemokine Ligand 1	Protein Coding	40	GC04P073869	6.82436	https://www.genecards.org/cgi-bin/carddisp.pl?gene=CXCL1
HNF4A	Hepatocyte Nuclear Factor 4 Alpha	Protein Coding	48	GC20P044355	6.82172	https://www.genecards.org/cgi-bin/carddisp.pl?gene=HNF4A
FGF10	Fibroblast Growth Factor 10	Protein Coding	45	GC05M044340	6.81487	https://www.genecards.org/cgi-bin/carddisp.pl?gene=FGF10
SRC	SRC Proto-Oncogene, Non-Receptor Tyrosine Kinase	Protein Coding	49	GC20P037344	6.8147	https://www.genecards.org/cgi-bin/carddisp.pl?gene=SRC
MIR215	MicroRNA 215	RNA Gene	20	GC01M220117	6.8094	https://www.genecards.org/cgi-bin/carddisp.pl?gene=MIR215
FGF7	Fibroblast Growth Factor 7	Protein Coding	40	GC15P049423	6.78828	https://www.genecards.org/cgi-bin/carddisp.pl?gene=FGF7
ITGAX	Integrin Subunit Alpha X	Protein Coding	44	GC16P041137	6.76666	https://www.genecards.org/cgi-bin/carddisp.pl?gene=ITGAX
TJP1	Tight Junction Protein 1	Protein Coding	42	GC15M029699	6.72738	https://www.genecards.org/cgi-bin/carddisp.pl?gene=TJP1
WAS	WASP Actin Nucleation Promoting Factor	Protein Coding	46	GC0XP048676	6.72301	https://www.genecards.org/cgi-bin/carddisp.pl?gene=WAS
AURKA	Aurora Kinase A	Protein Coding	49	GC20M056370	6.71265	https://www.genecards.org/cgi-bin/carddisp.pl?gene=AURKA
TTR	Transthyretin	Protein Coding	46	GC18P031557	6.67682	https://www.genecards.org/cgi-bin/carddisp.pl?gene=TTR
PMS2	PMS1 Homolog 2, Mismatch Repair System Component	Protein Coding	46	GC07M005973	6.67326	https://www.genecards.org/cgi-bin/carddisp.pl?gene=PMS2
NR1I2	Nuclear Receptor Subfamily 1 Group I Member 2	Protein Coding	44	GC03P119780	6.66639	https://www.genecards.org/cgi-bin/carddisp.pl?gene=NR1I2
SLC6A4	Solute Carrier Family 6 Member 4	Protein Coding	46	GC17M030194	6.66389	https://www.genecards.org/cgi-bin/carddisp.pl?gene=SLC6A4
MLH3	MutL Homolog 3	Protein Coding	41	GC14M075013	6.64719	https://www.genecards.org/cgi-bin/carddisp.pl?gene=MLH3
FCGR3B	Fc Gamma Receptor IIIb	Protein Coding	42	GC01M161623	6.63026	https://www.genecards.org/cgi-bin/carddisp.pl?gene=FCGR3B
BLM	BLM RecQ Like Helicase	Protein Coding	47	GC15P090717	6.62127	https://www.genecards.org/cgi-bin/carddisp.pl?gene=BLM
CD27	CD27 Molecule	Protein Coding	44	GC12P021037	6.62031	https://www.genecards.org/cgi-bin/carddisp.pl?gene=CD27
MUTYH	MutY DNA Glycosylase	Protein Coding	44	GC01M045329	6.61861	https://www.genecards.org/cgi-bin/carddisp.pl?gene=MUTYH
HLA-DPB1	Major Histocompatibility Complex, Class II, DP Beta 1	Protein Coding	44	GC06P083734	6.5807	https://www.genecards.org/cgi-bin/carddisp.pl?gene=HLA-DPB1
CD36	CD36 Molecule	Protein Coding	46	GC07P080369	6.57995	https://www.genecards.org/cgi-bin/carddisp.pl?gene=CD36
DNMT1	DNA Methyltransferase 1	Protein Coding	49	GC19M010133	6.57945	https://www.genecards.org/cgi-bin/carddisp.pl?gene=DNMT1
ACSM3	Acyl-CoA Synthetase Medium Chain Family Member 3	Protein Coding	37	GC16P020610	6.5751	https://www.genecards.org/cgi-bin/carddisp.pl?gene=ACSM3
BRINP3	BMP/Retinoic Acid Inducible Neural Specific 3	Protein Coding	29	GC01M190067	6.5751	https://www.genecards.org/cgi-bin/carddisp.pl?gene=BRINP3
BRCA2	BRCA2 DNA Repair Associated	Protein Coding	46	GC13P032315	6.55113	https://www.genecards.org/cgi-bin/carddisp.pl?gene=BRCA2
AQP8	Aquaporin 8	Protein Coding	36	GC16P027966	6.54938	https://www.genecards.org/cgi-bin/carddisp.pl?gene=AQP8
GCG	Glucagon	Protein Coding	40	GC02M162142	6.53811	https://www.genecards.org/cgi-bin/carddisp.pl?gene=GCG
SLC26A3	Solute Carrier Family 26 Member 3	Protein Coding	45	GC07M107765	6.52076	https://www.genecards.org/cgi-bin/carddisp.pl?gene=SLC26A3
RUNX3	RUNX Family Transcription Factor 3	Protein Coding	42	GC01M024899	6.51234	https://www.genecards.org/cgi-bin/carddisp.pl?gene=RUNX3
MKI67	Marker Of Proliferation Ki-67	Protein Coding	42	GC10M128096	6.51172	https://www.genecards.org/cgi-bin/carddisp.pl?gene=MKI67
PIK3R1	Phosphoinositide-3-Kinase Regulatory Subunit 1	Protein Coding	49	GC05P068215	6.50361	https://www.genecards.org/cgi-bin/carddisp.pl?gene=PIK3R1
CXCR2	C-X-C Motif Chemokine Receptor 2	Protein Coding	48	GC02P218125	6.49608	https://www.genecards.org/cgi-bin/carddisp.pl?gene=CXCR2
MYC	MYC Proto-Oncogene, BHLH Transcription Factor	Protein Coding	49	GC08P127735	6.48038	https://www.genecards.org/cgi-bin/carddisp.pl?gene=MYC
SOX9	SRY-Box Transcription Factor 9	Protein Coding	44	GC17P072121	6.47086	https://www.genecards.org/cgi-bin/carddisp.pl?gene=SOX9
IL18RAP	Interleukin 18 Receptor Accessory Protein	Protein Coding	37	GC02P102418	6.46318	https://www.genecards.org/cgi-bin/carddisp.pl?gene=IL18RAP
MUC6	Mucin 6, Oligomeric Mucus/Gel-Forming	Protein Coding	38	GC11M001012	6.44425	https://www.genecards.org/cgi-bin/carddisp.pl?gene=MUC6
IL27	Interleukin 27	Protein Coding	36	GC16M036923	6.44034	https://www.genecards.org/cgi-bin/carddisp.pl?gene=IL27
PRF1	Perforin 1	Protein Coding	44	GC10M070597	6.43102	https://www.genecards.org/cgi-bin/carddisp.pl?gene=PRF1
MIR140	MicroRNA 140	RNA Gene	24	GC16P069934	6.41714	https://www.genecards.org/cgi-bin/carddisp.pl?gene=MIR140
LMNA	Lamin A/C	Protein Coding	48	GC01P156082	6.41253	https://www.genecards.org/cgi-bin/carddisp.pl?gene=LMNA
NRAS	NRAS Proto-Oncogene, GTPase	Protein Coding	47	GC01M114704	6.38176	https://www.genecards.org/cgi-bin/carddisp.pl?gene=NRAS
RNF186	Ring Finger Protein 186	Protein Coding	33	GC01M019814	6.38071	https://www.genecards.org/cgi-bin/carddisp.pl?gene=RNF186
GSTP1	Glutathione S-Transferase Pi 1	Protein Coding	48	GC11P067583	6.35326	https://www.genecards.org/cgi-bin/carddisp.pl?gene=GSTP1
PDGFRL	Platelet Derived Growth Factor Receptor Like	Protein Coding	42	GC08P017576	6.34981	https://www.genecards.org/cgi-bin/carddisp.pl?gene=PDGFRL
DCLRE1C	DNA Cross-Link Repair 1C	Protein Coding	42	GC10M014897	6.34632	https://www.genecards.org/cgi-bin/carddisp.pl?gene=DCLRE1C
ALOX5	Arachidonate 5-Lipoxygenase	Protein Coding	46	GC10P045374	6.32697	https://www.genecards.org/cgi-bin/carddisp.pl?gene=ALOX5
INPP5D	Inositol Polyphosphate-5-Phosphatase D	Protein Coding	44	GC02P233059	6.32144	https://www.genecards.org/cgi-bin/carddisp.pl?gene=INPP5D
IL19	Interleukin 19	Protein Coding	38	GC01P206770	6.3185	https://www.genecards.org/cgi-bin/carddisp.pl?gene=IL19
FOXC2	Forkhead Box C2	Protein Coding	42	GC16P086585	6.29484	https://www.genecards.org/cgi-bin/carddisp.pl?gene=FOXC2
TET2	Tet Methylcytosine Dioxygenase 2	Protein Coding	44	GC04P105145	6.27618	https://www.genecards.org/cgi-bin/carddisp.pl?gene=TET2
LEP	Leptin	Protein Coding	45	GC07P128241	6.27584	https://www.genecards.org/cgi-bin/carddisp.pl?gene=LEP
KRT20	Keratin 20	Protein Coding	40	GC17M040875	6.24461	https://www.genecards.org/cgi-bin/carddisp.pl?gene=KRT20
IL12RB2	Interleukin 12 Receptor Subunit Beta 2	Protein Coding	42	GC01P067307	6.24106	https://www.genecards.org/cgi-bin/carddisp.pl?gene=IL12RB2
MUC1	Mucin 1, Cell Surface Associated	Protein Coding	47	GC01M155185	6.23804	https://www.genecards.org/cgi-bin/carddisp.pl?gene=MUC1
SELP	Selectin P	Protein Coding	44	GC01M169558	6.21872	https://www.genecards.org/cgi-bin/carddisp.pl?gene=SELP
CXCR1	C-X-C Motif Chemokine Receptor 1	Protein Coding	41	GC02M218162	6.21207	https://www.genecards.org/cgi-bin/carddisp.pl?gene=CXCR1
CSF1	Colony Stimulating Factor 1	Protein Coding	42	GC01P109911	6.20909	https://www.genecards.org/cgi-bin/carddisp.pl?gene=CSF1
IBD8	Inflammatory Bowel Disease 8	Genetic Locus	2	GC16U990238	6.2003	https://www.genecards.org/cgi-bin/carddisp.pl?gene=IBD8
SOD2	Superoxide Dismutase 2	Protein Coding	48	GC06M159669	6.18107	https://www.genecards.org/cgi-bin/carddisp.pl?gene=SOD2
SELL	Selectin L	Protein Coding	42	GC01M169690	6.17631	https://www.genecards.org/cgi-bin/carddisp.pl?gene=SELL
ADA	Adenosine Deaminase	Protein Coding	49	GC20M044620	6.16837	https://www.genecards.org/cgi-bin/carddisp.pl?gene=ADA
HRAS	HRas Proto-Oncogene, GTPase	Protein Coding	50	GC11M003189	6.14906	https://www.genecards.org/cgi-bin/carddisp.pl?gene=HRAS
MIR203A	MicroRNA 203a	RNA Gene	20	GC14P109723	6.13131	https://www.genecards.org/cgi-bin/carddisp.pl?gene=MIR203A
AOC1	Amine Oxidase Copper Containing 1	Protein Coding	38	GC07P150824	6.12763	https://www.genecards.org/cgi-bin/carddisp.pl?gene=AOC1
MIR192	MicroRNA 192	RNA Gene	22	GC11M064891	6.12098	https://www.genecards.org/cgi-bin/carddisp.pl?gene=MIR192
PDGFRB	Platelet Derived Growth Factor Receptor Beta	Protein Coding	52	GC05M150113	6.11605	https://www.genecards.org/cgi-bin/carddisp.pl?gene=PDGFRB
PLAU	Plasminogen Activator, Urokinase	Protein Coding	50	GC10P073909	6.10981	https://www.genecards.org/cgi-bin/carddisp.pl?gene=PLAU
HMGB1	High Mobility Group Box 1	Protein Coding	44	GC13M030456	6.102	https://www.genecards.org/cgi-bin/carddisp.pl?gene=HMGB1
STING1	Stimulator Of Interferon Response CGAMP Interactor 1	Protein Coding	32	GC05M139476	6.09917	https://www.genecards.org/cgi-bin/carddisp.pl?gene=STING1
PI4KA	Phosphatidylinositol 4-Kinase Alpha	Protein Coding	46	GC22M020707	6.09283	https://www.genecards.org/cgi-bin/carddisp.pl?gene=PI4KA
DEFB1	Defensin Beta 1	Protein Coding	38	GC08M006870	6.09258	https://www.genecards.org/cgi-bin/carddisp.pl?gene=DEFB1
DMBT1	Deleted In Malignant Brain Tumors 1	Protein Coding	40	GC10P122560	6.0897	https://www.genecards.org/cgi-bin/carddisp.pl?gene=DMBT1
AGER	Advanced Glycosylation End-Product Specific Receptor	Protein Coding	44	GC06M032180	6.08207	https://www.genecards.org/cgi-bin/carddisp.pl?gene=AGER
NLRP1	NLR Family Pyrin Domain Containing 1	Protein Coding	42	GC17M005499	6.07641	https://www.genecards.org/cgi-bin/carddisp.pl?gene=NLRP1
TLR3	Toll Like Receptor 3	Protein Coding	49	GC04P186059	6.06135	https://www.genecards.org/cgi-bin/carddisp.pl?gene=TLR3
OTUD3	OTU Deubiquitinase 3	Protein Coding	34	GC01P019881	6.03023	https://www.genecards.org/cgi-bin/carddisp.pl?gene=OTUD3
TMEFF2	Transmembrane Protein With EGF Like And Two Follistatin Like Domains 2	Protein Coding	38	GC02M191950	6.01432	https://www.genecards.org/cgi-bin/carddisp.pl?gene=TMEFF2
CTNNA1	Catenin Alpha 1	Protein Coding	45	GC05P138613	6.01349	https://www.genecards.org/cgi-bin/carddisp.pl?gene=CTNNA1
NR1H4	Nuclear Receptor Subfamily 1 Group H Member 4	Protein Coding	46	GC12P100473	6.00948	https://www.genecards.org/cgi-bin/carddisp.pl?gene=NR1H4
GUSB	Glucuronidase Beta	Protein Coding	46	GC07M065960	6.0087	https://www.genecards.org/cgi-bin/carddisp.pl?gene=GUSB
RFX5	Regulatory Factor X5	Protein Coding	41	GC01M151340	5.99869	https://www.genecards.org/cgi-bin/carddisp.pl?gene=RFX5
F2RL1	F2R Like Trypsin Receptor 1	Protein Coding	44	GC05P076818	5.97917	https://www.genecards.org/cgi-bin/carddisp.pl?gene=F2RL1
AXIN2	Axin 2	Protein Coding	46	GC17M065528	5.96968	https://www.genecards.org/cgi-bin/carddisp.pl?gene=AXIN2
MIRLET7A1	MicroRNA Let-7a-1	RNA Gene	21	GC09P094175	5.96884	https://www.genecards.org/cgi-bin/carddisp.pl?gene=MIRLET7A1
CD274	CD274 Molecule	Protein Coding	42	GC09P005450	5.96556	https://www.genecards.org/cgi-bin/carddisp.pl?gene=CD274
SRP54	Signal Recognition Particle 54	Protein Coding	41	GC14P034981	5.93406	https://www.genecards.org/cgi-bin/carddisp.pl?gene=SRP54
AQP5	Aquaporin 5	Protein Coding	45	GC12P049961	5.92675	https://www.genecards.org/cgi-bin/carddisp.pl?gene=AQP5
BGLAP	Bone Gamma-Carboxyglutamate Protein	Protein Coding	38	GC01P156242	5.91817	https://www.genecards.org/cgi-bin/carddisp.pl?gene=BGLAP
ORMDL3	ORMDL Sphingolipid Biosynthesis Regulator 3	Protein Coding	39	GC17M039921	5.90682	https://www.genecards.org/cgi-bin/carddisp.pl?gene=ORMDL3
ODC1	Ornithine Decarboxylase 1	Protein Coding	46	GC02M010432	5.899	https://www.genecards.org/cgi-bin/carddisp.pl?gene=ODC1
CCR9	C-C Motif Chemokine Receptor 9	Protein Coding	39	GC03P046762	5.89619	https://www.genecards.org/cgi-bin/carddisp.pl?gene=CCR9
CYBA	Cytochrome B-245 Alpha Chain	Protein Coding	46	GC16M088643	5.88921	https://www.genecards.org/cgi-bin/carddisp.pl?gene=CYBA
BRCA1	BRCA1 DNA Repair Associated	Protein Coding	48	GC17M043044	5.88401	https://www.genecards.org/cgi-bin/carddisp.pl?gene=BRCA1
IBD7	Inflammatory Bowel Disease 7	Genetic Locus	2	GC01U990338	5.88361	https://www.genecards.org/cgi-bin/carddisp.pl?gene=IBD7
TEK	TEK Receptor Tyrosine Kinase	Protein Coding	49	GC09P027109	5.8816	https://www.genecards.org/cgi-bin/carddisp.pl?gene=TEK
DCC	DCC Netrin 1 Receptor	Protein Coding	45	GC18P052340	5.88151	https://www.genecards.org/cgi-bin/carddisp.pl?gene=DCC
KRT1	Keratin 1	Protein Coding	45	GC12M052674	5.87581	https://www.genecards.org/cgi-bin/carddisp.pl?gene=KRT1
STAT5A	Signal Transducer And Activator Of Transcription 5A	Protein Coding	45	GC17P042287	5.86853	https://www.genecards.org/cgi-bin/carddisp.pl?gene=STAT5A
IL6R	Interleukin 6 Receptor	Protein Coding	46	GC01P154405	5.8593	https://www.genecards.org/cgi-bin/carddisp.pl?gene=IL6R
MTR	5-Methyltetrahydrofolate-Homocysteine Methyltransferase	Protein Coding	46	GC01P236795	5.84105	https://www.genecards.org/cgi-bin/carddisp.pl?gene=MTR
ATRIP	ATR Interacting Protein	Protein Coding	41	GC03P048964	5.83843	https://www.genecards.org/cgi-bin/carddisp.pl?gene=ATRIP
INS-IGF2	INS-IGF2 Readthrough	Protein Coding	25	GC11M003296	5.82457	https://www.genecards.org/cgi-bin/carddisp.pl?gene=INS-IGF2
SKIV2L	Ski2 Like RNA Helicase	Protein Coding	42	GC06P083717	5.78962	https://www.genecards.org/cgi-bin/carddisp.pl?gene=SKIV2L
SLC9A3	Solute Carrier Family 9 Member A3	Protein Coding	46	GC05M000472	5.78744	https://www.genecards.org/cgi-bin/carddisp.pl?gene=SLC9A3
DEFB103B	Defensin Beta 103B	Protein Coding	28	GC08M007430	5.76006	https://www.genecards.org/cgi-bin/carddisp.pl?gene=DEFB103B
BCL2L1	BCL2 Like 1	Protein Coding	45	GC20M031664	5.75507	https://www.genecards.org/cgi-bin/carddisp.pl?gene=BCL2L1
MMP7	Matrix Metallopeptidase 7	Protein Coding	46	GC11M102425	5.75243	https://www.genecards.org/cgi-bin/carddisp.pl?gene=MMP7
CXCR3	C-X-C Motif Chemokine Receptor 3	Protein Coding	42	GC0XM071615	5.73744	https://www.genecards.org/cgi-bin/carddisp.pl?gene=CXCR3
CLDN8	Claudin 8	Protein Coding	34	GC21M030214	5.73355	https://www.genecards.org/cgi-bin/carddisp.pl?gene=CLDN8
IKZF1	IKAROS Family Zinc Finger 1	Protein Coding	46	GC07P050303	5.71827	https://www.genecards.org/cgi-bin/carddisp.pl?gene=IKZF1
IL17RA	Interleukin 17 Receptor A	Protein Coding	43	GC22P018684	5.6751	https://www.genecards.org/cgi-bin/carddisp.pl?gene=IL17RA
LOC110806262	Solute Carrier Family 6 Member 4 Gene Promoter	Biological Region	2	GC17P030235	5.67246	https://www.genecards.org/cgi-bin/carddisp.pl?gene=LOC110806262
THBD	Thrombomodulin	Protein Coding	44	GC20M023026	5.67111	https://www.genecards.org/cgi-bin/carddisp.pl?gene=THBD
ESR1	Estrogen Receptor 1	Protein Coding	50	GC06P151656	5.65827	https://www.genecards.org/cgi-bin/carddisp.pl?gene=ESR1
LGR5	Leucine Rich Repeat Containing G Protein-Coupled Receptor 5	Protein Coding	42	GC12P071439	5.65717	https://www.genecards.org/cgi-bin/carddisp.pl?gene=LGR5
MBTPS2	Membrane Bound Transcription Factor Peptidase, Site 2	Protein Coding	41	GC0XP021839	5.63913	https://www.genecards.org/cgi-bin/carddisp.pl?gene=MBTPS2
MIR127	MicroRNA 127	RNA Gene	21	GC14P109654	5.62092	https://www.genecards.org/cgi-bin/carddisp.pl?gene=MIR127
PTPN12	Protein Tyrosine Phosphatase Non-Receptor Type 12	Protein Coding	46	GC07P077537	5.61568	https://www.genecards.org/cgi-bin/carddisp.pl?gene=PTPN12
HSPA2	Heat Shock Protein Family A (Hsp70) Member 2	Protein Coding	43	GC14P064535	5.60019	https://www.genecards.org/cgi-bin/carddisp.pl?gene=HSPA2
BRIP1	BRCA1 Interacting Helicase 1	Protein Coding	46	GC17M061679	5.58285	https://www.genecards.org/cgi-bin/carddisp.pl?gene=BRIP1
KDR	Kinase Insert Domain Receptor	Protein Coding	51	GC04M055078	5.57116	https://www.genecards.org/cgi-bin/carddisp.pl?gene=KDR
RBFOX1	RNA Binding Fox-1 Homolog 1	Protein Coding	37	GC16P011816	5.55801	https://www.genecards.org/cgi-bin/carddisp.pl?gene=RBFOX1
IBD6	Inflammatory Bowel Disease 6	Genetic Locus	2	GC19U990206	5.55801	https://www.genecards.org/cgi-bin/carddisp.pl?gene=IBD6
SERPINA1	Serpin Family A Member 1	Protein Coding	47	GC14M094376	5.5574	https://www.genecards.org/cgi-bin/carddisp.pl?gene=SERPINA1
FBXW7	F-Box And WD Repeat Domain Containing 7	Protein Coding	43	GC04M152321	5.535	https://www.genecards.org/cgi-bin/carddisp.pl?gene=FBXW7
PLA2G2E	Phospholipase A2 Group IIE	Protein Coding	37	GC01M019920	5.53002	https://www.genecards.org/cgi-bin/carddisp.pl?gene=PLA2G2E
IRF1	Interferon Regulatory Factor 1	Protein Coding	45	GC05M132440	5.52849	https://www.genecards.org/cgi-bin/carddisp.pl?gene=IRF1
CXCL12	C-X-C Motif Chemokine Ligand 12	Protein Coding	42	GC10M044370	5.5231	https://www.genecards.org/cgi-bin/carddisp.pl?gene=CXCL12
GBA	Glucosylceramidase Beta	Protein Coding	48	GC01M155234	5.51227	https://www.genecards.org/cgi-bin/carddisp.pl?gene=GBA
PDGFRA	Platelet Derived Growth Factor Receptor Alpha	Protein Coding	51	GC04P054229	5.50681	https://www.genecards.org/cgi-bin/carddisp.pl?gene=PDGFRA
IFIH1	Interferon Induced With Helicase C Domain 1	Protein Coding	45	GC02M162267	5.47472	https://www.genecards.org/cgi-bin/carddisp.pl?gene=IFIH1
GSTT1	Glutathione S-Transferase Theta 1	Protein Coding	33	GC22Mi00270	5.47429	https://www.genecards.org/cgi-bin/carddisp.pl?gene=GSTT1
HSPD1	Heat Shock Protein Family D (Hsp60) Member 1	Protein Coding	46	GC02M197486	5.4593	https://www.genecards.org/cgi-bin/carddisp.pl?gene=HSPD1
NOTCH1	Notch Receptor 1	Protein Coding	49	GC09M137524	5.45092	https://www.genecards.org/cgi-bin/carddisp.pl?gene=NOTCH1
JUN	Jun Proto-Oncogene, AP-1 Transcription Factor Subunit	Protein Coding	46	GC01M058780	5.44912	https://www.genecards.org/cgi-bin/carddisp.pl?gene=JUN
PTPN11	Protein Tyrosine Phosphatase Non-Receptor Type 11	Protein Coding	50	GC12P112418	5.42522	https://www.genecards.org/cgi-bin/carddisp.pl?gene=PTPN11
IL3	Interleukin 3	Protein Coding	41	GC05P132060	5.42286	https://www.genecards.org/cgi-bin/carddisp.pl?gene=IL3
GALNT12	Polypeptide N-Acetylgalactosaminyltransferase 12	Protein Coding	39	GC09P098807	5.42184	https://www.genecards.org/cgi-bin/carddisp.pl?gene=GALNT12
CD44	CD44 Molecule (Indian Blood Group)	Protein Coding	45	GC11P035139	5.40763	https://www.genecards.org/cgi-bin/carddisp.pl?gene=CD44
MCL1	MCL1 Apoptosis Regulator, BCL2 Family Member	Protein Coding	45	GC01M152066	5.39845	https://www.genecards.org/cgi-bin/carddisp.pl?gene=MCL1
MIR451A	MicroRNA 451a	RNA Gene	19	GC17M028861	5.38056	https://www.genecards.org/cgi-bin/carddisp.pl?gene=MIR451A
TOR1A	Torsin Family 1 Member A	Protein Coding	44	GC09M129812	5.37433	https://www.genecards.org/cgi-bin/carddisp.pl?gene=TOR1A
ITGB1	Integrin Subunit Beta 1	Protein Coding	48	GC10M033116	5.37228	https://www.genecards.org/cgi-bin/carddisp.pl?gene=ITGB1
IDO1	Indoleamine 2,3-Dioxygenase 1	Protein Coding	43	GC08P039891	5.36801	https://www.genecards.org/cgi-bin/carddisp.pl?gene=IDO1
CCNY	Cyclin Y	Protein Coding	37	GC10P035254	5.36103	https://www.genecards.org/cgi-bin/carddisp.pl?gene=CCNY
MIR146A	MicroRNA 146a	RNA Gene	22	GC05P160485	5.34771	https://www.genecards.org/cgi-bin/carddisp.pl?gene=MIR146A
IRAK1	Interleukin 1 Receptor Associated Kinase 1	Protein Coding	47	GC0XM154010	5.33969	https://www.genecards.org/cgi-bin/carddisp.pl?gene=IRAK1
STX11	Syntaxin 11	Protein Coding	40	GC06P144182	5.32268	https://www.genecards.org/cgi-bin/carddisp.pl?gene=STX11
TACR1	Tachykinin Receptor 1	Protein Coding	44	GC02M075112	5.31881	https://www.genecards.org/cgi-bin/carddisp.pl?gene=TACR1
PRSS1	Serine Protease 1	Protein Coding	45	GC07P148339	5.31403	https://www.genecards.org/cgi-bin/carddisp.pl?gene=PRSS1
MIR4284	MicroRNA 4284	RNA Gene	15	GC07P073711	5.30495	https://www.genecards.org/cgi-bin/carddisp.pl?gene=MIR4284
PUS10	Pseudouridine Synthase 10	Protein Coding	35	GC02M060940	5.30019	https://www.genecards.org/cgi-bin/carddisp.pl?gene=PUS10
LRRK2	Leucine Rich Repeat Kinase 2	Protein Coding	47	GC12P040196	5.29769	https://www.genecards.org/cgi-bin/carddisp.pl?gene=LRRK2
GSDMB	Gasdermin B	Protein Coding	36	GC17M039904	5.28001	https://www.genecards.org/cgi-bin/carddisp.pl?gene=GSDMB
MIR34C	MicroRNA 34c	RNA Gene	22	GC11P111716	5.27808	https://www.genecards.org/cgi-bin/carddisp.pl?gene=MIR34C
HLA-DRB9	Major Histocompatibility Complex, Class II, DR Beta 9 (Pseudogene)	Pseudogene	13	GC06M066001	5.26612	https://www.genecards.org/cgi-bin/carddisp.pl?gene=HLA-DRB9
GPX1	Glutathione Peroxidase 1	Protein Coding	45	GC03M051185	5.26299	https://www.genecards.org/cgi-bin/carddisp.pl?gene=GPX1
NQO1	NAD(P)H Quinone Dehydrogenase 1	Protein Coding	46	GC16M069706	5.25998	https://www.genecards.org/cgi-bin/carddisp.pl?gene=NQO1
IFNA2	Interferon Alpha 2	Protein Coding	41	GC09M021384	5.25609	https://www.genecards.org/cgi-bin/carddisp.pl?gene=IFNA2
CASP3	Caspase 3	Protein Coding	47	GC04M184627	5.25413	https://www.genecards.org/cgi-bin/carddisp.pl?gene=CASP3
ABCG2	ATP Binding Cassette Subfamily G Member 2 (Junior Blood Group)	Protein Coding	48	GC04M088090	5.23642	https://www.genecards.org/cgi-bin/carddisp.pl?gene=ABCG2
IRF8	Interferon Regulatory Factor 8	Protein Coding	44	GC16P085898	5.23568	https://www.genecards.org/cgi-bin/carddisp.pl?gene=IRF8
HLA-E	Major Histocompatibility Complex, Class I, E	Protein Coding	41	GC06P083670	5.23001	https://www.genecards.org/cgi-bin/carddisp.pl?gene=HLA-E
LAMC2	Laminin Subunit Gamma 2	Protein Coding	45	GC01P183186	5.21029	https://www.genecards.org/cgi-bin/carddisp.pl?gene=LAMC2
CYP1A1	Cytochrome P450 Family 1 Subfamily A Member 1	Protein Coding	46	GC15M074719	5.20608	https://www.genecards.org/cgi-bin/carddisp.pl?gene=CYP1A1
PTH	Parathyroid Hormone	Protein Coding	44	GC11M013492	5.20608	https://www.genecards.org/cgi-bin/carddisp.pl?gene=PTH
FCGR2B	Fc Gamma Receptor IIb	Protein Coding	45	GC01P161724	5.18784	https://www.genecards.org/cgi-bin/carddisp.pl?gene=FCGR2B
MMP13	Matrix Metallopeptidase 13	Protein Coding	49	GC11M102942	5.17987	https://www.genecards.org/cgi-bin/carddisp.pl?gene=MMP13
SIAE	Sialic Acid Acetylesterase	Protein Coding	37	GC11M124633	5.17798	https://www.genecards.org/cgi-bin/carddisp.pl?gene=SIAE
NLRP12	NLR Family Pyrin Domain Containing 12	Protein Coding	42	GC19M053793	5.17344	https://www.genecards.org/cgi-bin/carddisp.pl?gene=NLRP12
CAV1	Caveolin 1	Protein Coding	46	GC07P116524	5.16751	https://www.genecards.org/cgi-bin/carddisp.pl?gene=CAV1
UNC13D	Unc-13 Homolog D	Protein Coding	43	GC17M075827	5.16512	https://www.genecards.org/cgi-bin/carddisp.pl?gene=UNC13D
TCERG1	Transcription Elongation Regulator 1	Protein Coding	38	GC05P146447	5.163	https://www.genecards.org/cgi-bin/carddisp.pl?gene=TCERG1
MUC3A	Mucin 3A, Cell Surface Associated	Protein Coding	35	GC07P100949	5.15763	https://www.genecards.org/cgi-bin/carddisp.pl?gene=MUC3A
CD86	CD86 Molecule	Protein Coding	42	GC03P122055	5.15704	https://www.genecards.org/cgi-bin/carddisp.pl?gene=CD86
VWF	Von Willebrand Factor	Protein Coding	47	GC12M005917	5.13967	https://www.genecards.org/cgi-bin/carddisp.pl?gene=VWF
GNAS	GNAS Complex Locus	Protein Coding	49	GC20P058839	5.13749	https://www.genecards.org/cgi-bin/carddisp.pl?gene=GNAS
NR3C1	Nuclear Receptor Subfamily 3 Group C Member 1	Protein Coding	48	GC05M143277	5.13336	https://www.genecards.org/cgi-bin/carddisp.pl?gene=NR3C1
RHOA	Ras Homolog Family Member A	Protein Coding	46	GC03M049359	5.10277	https://www.genecards.org/cgi-bin/carddisp.pl?gene=RHOA
TREM1	Triggering Receptor Expressed On Myeloid Cells 1	Protein Coding	40	GC06M041267	5.0931	https://www.genecards.org/cgi-bin/carddisp.pl?gene=TREM1
ICAM3	Intercellular Adhesion Molecule 3	Protein Coding	41	GC19M010405	5.07998	https://www.genecards.org/cgi-bin/carddisp.pl?gene=ICAM3
ECM1	Extracellular Matrix Protein 1	Protein Coding	44	GC01P150508	5.07949	https://www.genecards.org/cgi-bin/carddisp.pl?gene=ECM1
HPGD	15-Hydroxyprostaglandin Dehydrogenase	Protein Coding	45	GC04M174490	5.07401	https://www.genecards.org/cgi-bin/carddisp.pl?gene=HPGD
IBD4	Inflammatory Bowel Disease 4	Genetic Locus	2	GC14U990396	5.07095	https://www.genecards.org/cgi-bin/carddisp.pl?gene=IBD4
IBD9	Inflammatory Bowel Disease 9	Genetic Locus	2	GC03U900016	5.07095	https://www.genecards.org/cgi-bin/carddisp.pl?gene=IBD9
TBX21	T-Box Transcription Factor 21	Protein Coding	44	GC17P047733	5.06883	https://www.genecards.org/cgi-bin/carddisp.pl?gene=TBX21
ADIPOQ	Adiponectin, C1Q And Collagen Domain Containing	Protein Coding	44	GC03P186842	5.06867	https://www.genecards.org/cgi-bin/carddisp.pl?gene=ADIPOQ
HLA-G	Major Histocompatibility Complex, Class I, G	Protein Coding	42	GC06P083645	5.06259	https://www.genecards.org/cgi-bin/carddisp.pl?gene=HLA-G
C4B	Complement C4B (Chido Blood Group)	Protein Coding	43	GC06P032014	5.05263	https://www.genecards.org/cgi-bin/carddisp.pl?gene=C4B
CEP43	Centrosomal Protein 43	Protein Coding	30	GC06P167001	5.05167	https://www.genecards.org/cgi-bin/carddisp.pl?gene=CEP43
XRCC1	X-Ray Repair Cross Complementing 1	Protein Coding	43	GC19M043543	5.02631	https://www.genecards.org/cgi-bin/carddisp.pl?gene=XRCC1
EDN1	Endothelin 1	Protein Coding	46	GC06P012256	5.0169	https://www.genecards.org/cgi-bin/carddisp.pl?gene=EDN1
NTS	Neurotensin	Protein Coding	40	GC12P085876	5.00118	https://www.genecards.org/cgi-bin/carddisp.pl?gene=NTS
MGMT	O-6-Methylguanine-DNA Methyltransferase	Protein Coding	49	GC10P129467	5.00042	https://www.genecards.org/cgi-bin/carddisp.pl?gene=MGMT
INSL6	Insulin Like 6	Protein Coding	34	GC09M004991	4.98615	https://www.genecards.org/cgi-bin/carddisp.pl?gene=INSL6
MIR26A1	MicroRNA 26a-1	RNA Gene	21	GC03P037969	4.97558	https://www.genecards.org/cgi-bin/carddisp.pl?gene=MIR26A1
CD46	CD46 Molecule	Protein Coding	45	GC01P207752	4.97532	https://www.genecards.org/cgi-bin/carddisp.pl?gene=CD46
EPO	Erythropoietin	Protein Coding	40	GC07P100720	4.96469	https://www.genecards.org/cgi-bin/carddisp.pl?gene=EPO
SATB2	SATB Homeobox 2	Protein Coding	43	GC02M199269	4.9634	https://www.genecards.org/cgi-bin/carddisp.pl?gene=SATB2
PRKDC	Protein Kinase, DNA-Activated, Catalytic Subunit	Protein Coding	48	GC08M047773	4.94628	https://www.genecards.org/cgi-bin/carddisp.pl?gene=PRKDC
CXCR4	C-X-C Motif Chemokine Receptor 4	Protein Coding	49	GC02M136114	4.93502	https://www.genecards.org/cgi-bin/carddisp.pl?gene=CXCR4
CYBB	Cytochrome B-245 Beta Chain	Protein Coding	46	GC0XP037780	4.92218	https://www.genecards.org/cgi-bin/carddisp.pl?gene=CYBB
POMC	Proopiomelanocortin	Protein Coding	46	GC02M025160	4.92113	https://www.genecards.org/cgi-bin/carddisp.pl?gene=POMC
PON1	Paraoxonase 1	Protein Coding	46	GC07M095297	4.91314	https://www.genecards.org/cgi-bin/carddisp.pl?gene=PON1
CDC42	Cell Division Cycle 42	Protein Coding	49	GC01P022052	4.91121	https://www.genecards.org/cgi-bin/carddisp.pl?gene=CDC42
TRA	T Cell Receptor Alpha Locus	Protein Coding	19	GC14P021621	4.91116	https://www.genecards.org/cgi-bin/carddisp.pl?gene=TRA
TMSB4X	Thymosin Beta 4 X-Linked	Protein Coding	39	GC0XP012975	4.88584	https://www.genecards.org/cgi-bin/carddisp.pl?gene=TMSB4X
JAK3	Janus Kinase 3	Protein Coding	49	GC19M017824	4.88142	https://www.genecards.org/cgi-bin/carddisp.pl?gene=JAK3
CYP2E1	Cytochrome P450 Family 2 Subfamily E Member 1	Protein Coding	44	GC10P133520	4.8811	https://www.genecards.org/cgi-bin/carddisp.pl?gene=CYP2E1
KIF21B	Kinesin Family Member 21B	Protein Coding	35	GC01M200938	4.88079	https://www.genecards.org/cgi-bin/carddisp.pl?gene=KIF21B
BUB1B	BUB1 Mitotic Checkpoint Serine/Threonine Kinase B	Protein Coding	48	GC15P040161	4.8805	https://www.genecards.org/cgi-bin/carddisp.pl?gene=BUB1B
BUB1	BUB1 Mitotic Checkpoint Serine/Threonine Kinase	Protein Coding	47	GC02M110637	4.8805	https://www.genecards.org/cgi-bin/carddisp.pl?gene=BUB1
PTPRJ	Protein Tyrosine Phosphatase Receptor Type J	Protein Coding	46	GC11P048002	4.8805	https://www.genecards.org/cgi-bin/carddisp.pl?gene=PTPRJ
DMD	Dystrophin	Protein Coding	45	GC0XM031097	4.8805	https://www.genecards.org/cgi-bin/carddisp.pl?gene=DMD
DLC1	DLC1 Rho GTPase Activating Protein	Protein Coding	44	GC08M013083	4.8805	https://www.genecards.org/cgi-bin/carddisp.pl?gene=DLC1
FZD3	Frizzled Class Receptor 3	Protein Coding	42	GC08P028494	4.8805	https://www.genecards.org/cgi-bin/carddisp.pl?gene=FZD3
FLCN	Folliculin	Protein Coding	41	GC17M017212	4.8805	https://www.genecards.org/cgi-bin/carddisp.pl?gene=FLCN
PMS1	PMS1 Homolog 1, Mismatch Repair System Component	Protein Coding	41	GC02P189784	4.8805	https://www.genecards.org/cgi-bin/carddisp.pl?gene=PMS1
MCC	MCC Regulator Of WNT Signaling Pathway	Protein Coding	40	GC05M113022	4.8805	https://www.genecards.org/cgi-bin/carddisp.pl?gene=MCC
RAD54B	RAD54 Homolog B	Protein Coding	40	GC08M094371	4.8805	https://www.genecards.org/cgi-bin/carddisp.pl?gene=RAD54B
SLC9A9	Solute Carrier Family 9 Member A9	Protein Coding	38	GC03M143265	4.8805	https://www.genecards.org/cgi-bin/carddisp.pl?gene=SLC9A9
PKHD1	PKHD1 Ciliary IPT Domain Containing Fibrocystin/Polyductin	Protein Coding	37	GC06M066305	4.8805	https://www.genecards.org/cgi-bin/carddisp.pl?gene=PKHD1
AMER1	APC Membrane Recruitment Protein 1	Protein Coding	35	GC0XM064185	4.8805	https://www.genecards.org/cgi-bin/carddisp.pl?gene=AMER1
MT-ND1	Mitochondrially Encoded NADH:Ubiquinone Oxidoreductase Core Subunit 1	Protein Coding	32	GCMTP003309	4.8805	https://www.genecards.org/cgi-bin/carddisp.pl?gene=MT-ND1
C11orf65	Chromosome 11 Open Reading Frame 65	Protein Coding	30	GC11M108308	4.8805	https://www.genecards.org/cgi-bin/carddisp.pl?gene=C11orf65
MIR34B	MicroRNA 34b	RNA Gene	22	GC11P111907	4.8805	https://www.genecards.org/cgi-bin/carddisp.pl?gene=MIR34B
MIR100	MicroRNA 100	RNA Gene	21	GC11M122152	4.8805	https://www.genecards.org/cgi-bin/carddisp.pl?gene=MIR100
MIR342	MicroRNA 342	RNA Gene	21	GC14P100109	4.8805	https://www.genecards.org/cgi-bin/carddisp.pl?gene=MIR342
CRCS11	Colorectal Cancer, Susceptibility To, 11	Genetic Locus	2	GC20U900444	4.8805	https://www.genecards.org/cgi-bin/carddisp.pl?gene=CRCS11
CRCS2	Colorectal Cancer, Susceptibility To, 2	Genetic Locus	2	GC08U901124	4.8805	https://www.genecards.org/cgi-bin/carddisp.pl?gene=CRCS2
CRCS5	Colorectal Cancer, Susceptibility To, 5	Genetic Locus	2	GC10U901096	4.8805	https://www.genecards.org/cgi-bin/carddisp.pl?gene=CRCS5
CRCS6	Colorectal Cancer, Susceptibility To, 6	Genetic Locus	2	GC08U901098	4.8805	https://www.genecards.org/cgi-bin/carddisp.pl?gene=CRCS6
CRCS9	Colorectal Cancer, Susceptibility To, 9	Genetic Locus	2	GC16U901133	4.8805	https://www.genecards.org/cgi-bin/carddisp.pl?gene=CRCS9
IBD15	Inflammatory Bowel Disease-15	Genetic Locus	2	GC10U901075	4.8805	https://www.genecards.org/cgi-bin/carddisp.pl?gene=IBD15
IBD18	Inflammatory Bowel Disease-18	Genetic Locus	2	GC05U901053	4.8805	https://www.genecards.org/cgi-bin/carddisp.pl?gene=IBD18
CRCS7	Colorectal Cancer, Susceptibility To, 7	Genetic Locus	1	GC11U901214	4.8805	https://www.genecards.org/cgi-bin/carddisp.pl?gene=CRCS7
CRCS8	Colorectal Cancer, Susceptibility To, 8	Genetic Locus	1	GC14U900916	4.8805	https://www.genecards.org/cgi-bin/carddisp.pl?gene=CRCS8
IBD11	Inflammatory Bowel Disease 11	Genetic Locus	1	GC07U903153	4.8805	https://www.genecards.org/cgi-bin/carddisp.pl?gene=IBD11
IBD12	Inflammatory Bowel Disease 12	Genetic Locus	1	GC03U901153	4.8805	https://www.genecards.org/cgi-bin/carddisp.pl?gene=IBD12
IBD16	Inflammatory Bowel Disease-16	Genetic Locus	1	GC09U901202	4.8805	https://www.genecards.org/cgi-bin/carddisp.pl?gene=IBD16
IBD20	Inflammatory Bowel Disease-20	Genetic Locus	1	GC10U901067	4.8805	https://www.genecards.org/cgi-bin/carddisp.pl?gene=IBD20
IBD22	Inflammatory Bowel Disease-22	Genetic Locus	1	GC17U901173	4.8805	https://www.genecards.org/cgi-bin/carddisp.pl?gene=IBD22
IBD23	Inflammatory Bowel Disease-23	Genetic Locus	1	GC01U902305	4.8805	https://www.genecards.org/cgi-bin/carddisp.pl?gene=IBD23
IBD24	Inflammatory Bowel Disease-24	Genetic Locus	1	GC20U900442	4.8805	https://www.genecards.org/cgi-bin/carddisp.pl?gene=IBD24
IBD26	Inflammatory Bowel Disease-26	Genetic Locus	1	GC12U901067	4.8805	https://www.genecards.org/cgi-bin/carddisp.pl?gene=IBD26
IBD27	Inflammatory Bowel Disease-27	Genetic Locus	1	GC13U900664	4.8805	https://www.genecards.org/cgi-bin/carddisp.pl?gene=IBD27
MMP8	Matrix Metallopeptidase 8	Protein Coding	46	GC11M102617	4.86379	https://www.genecards.org/cgi-bin/carddisp.pl?gene=MMP8
F13A1	Coagulation Factor XIII A Chain	Protein Coding	45	GC06M006144	4.8632	https://www.genecards.org/cgi-bin/carddisp.pl?gene=F13A1
RFXANK	Regulatory Factor X Associated Ankyrin Containing Protein	Protein Coding	40	GC19P019192	4.8627	https://www.genecards.org/cgi-bin/carddisp.pl?gene=RFXANK
RFXAP	Regulatory Factor X Associated Protein	Protein Coding	36	GC13P036819	4.8627	https://www.genecards.org/cgi-bin/carddisp.pl?gene=RFXAP
PARP1	Poly(ADP-Ribose) Polymerase 1	Protein Coding	47	GC01M226360	4.86085	https://www.genecards.org/cgi-bin/carddisp.pl?gene=PARP1
RAC1	Rac Family Small GTPase 1	Protein Coding	47	GC07P006377	4.85359	https://www.genecards.org/cgi-bin/carddisp.pl?gene=RAC1
CXCL9	C-X-C Motif Chemokine Ligand 9	Protein Coding	37	GC04M076001	4.85167	https://www.genecards.org/cgi-bin/carddisp.pl?gene=CXCL9
FOS	Fos Proto-Oncogene, AP-1 Transcription Factor Subunit	Protein Coding	49	GC14P075278	4.84775	https://www.genecards.org/cgi-bin/carddisp.pl?gene=FOS
GZMB	Granzyme B	Protein Coding	45	GC14M024630	4.84687	https://www.genecards.org/cgi-bin/carddisp.pl?gene=GZMB
BSN	Bassoon Presynaptic Cytomatrix Protein	Protein Coding	36	GC03P049554	4.84335	https://www.genecards.org/cgi-bin/carddisp.pl?gene=BSN
TIMP2	TIMP Metallopeptidase Inhibitor 2	Protein Coding	41	GC17M078852	4.83779	https://www.genecards.org/cgi-bin/carddisp.pl?gene=TIMP2
PIK3CD	Phosphatidylinositol-4,5-Bisphosphate 3-Kinase Catalytic Subunit Delta	Protein Coding	51	GC01P009629	4.83656	https://www.genecards.org/cgi-bin/carddisp.pl?gene=PIK3CD
BMP6	Bone Morphogenetic Protein 6	Protein Coding	42	GC06P007726	4.83082	https://www.genecards.org/cgi-bin/carddisp.pl?gene=BMP6
NOS3	Nitric Oxide Synthase 3	Protein Coding	49	GC07P150990	4.82982	https://www.genecards.org/cgi-bin/carddisp.pl?gene=NOS3
FFAR2	Free Fatty Acid Receptor 2	Protein Coding	38	GC19P066538	4.82499	https://www.genecards.org/cgi-bin/carddisp.pl?gene=FFAR2
IFNA1	Interferon Alpha 1	Protein Coding	38	GC09P021593	4.82316	https://www.genecards.org/cgi-bin/carddisp.pl?gene=IFNA1
SMAD2	SMAD Family Member 2	Protein Coding	48	GC18M047809	4.82193	https://www.genecards.org/cgi-bin/carddisp.pl?gene=SMAD2
TNFRSF6B	TNF Receptor Superfamily Member 6b	Protein Coding	41	GC20P063696	4.81147	https://www.genecards.org/cgi-bin/carddisp.pl?gene=TNFRSF6B
PSMB9	Proteasome 20S Subunit Beta 9	Protein Coding	45	GC06P083730	4.8086	https://www.genecards.org/cgi-bin/carddisp.pl?gene=PSMB9
DPYD	Dihydropyrimidine Dehydrogenase	Protein Coding	50	GC01M097015	4.79943	https://www.genecards.org/cgi-bin/carddisp.pl?gene=DPYD
USB1	U6 SnRNA Biogenesis Phosphodiesterase 1	Protein Coding	36	GC16P057999	4.7918	https://www.genecards.org/cgi-bin/carddisp.pl?gene=USB1
EBI3	Epstein-Barr Virus Induced 3	Protein Coding	37	GC19P004233	4.7807	https://www.genecards.org/cgi-bin/carddisp.pl?gene=EBI3
NAT1	N-Acetyltransferase 1	Protein Coding	43	GC08P018179	4.77628	https://www.genecards.org/cgi-bin/carddisp.pl?gene=NAT1
IGF1R	Insulin Like Growth Factor 1 Receptor	Protein Coding	52	GC15P098648	4.77193	https://www.genecards.org/cgi-bin/carddisp.pl?gene=IGF1R
ETS1	ETS Proto-Oncogene 1, Transcription Factor	Protein Coding	45	GC11M128458	4.75914	https://www.genecards.org/cgi-bin/carddisp.pl?gene=ETS1
MAPK14	Mitogen-Activated Protein Kinase 14	Protein Coding	49	GC06P083841	4.75514	https://www.genecards.org/cgi-bin/carddisp.pl?gene=MAPK14
LEPR	Leptin Receptor	Protein Coding	48	GC01P065421	4.75437	https://www.genecards.org/cgi-bin/carddisp.pl?gene=LEPR
CCKBR	Cholecystokinin B Receptor	Protein Coding	43	GC11P006259	4.75378	https://www.genecards.org/cgi-bin/carddisp.pl?gene=CCKBR
MIR196B	MicroRNA 196b	RNA Gene	21	GC07M027591	4.73841	https://www.genecards.org/cgi-bin/carddisp.pl?gene=MIR196B
IL4R	Interleukin 4 Receptor	Protein Coding	46	GC16P027992	4.73218	https://www.genecards.org/cgi-bin/carddisp.pl?gene=IL4R
MIR210	MicroRNA 210	RNA Gene	21	GC11M003193	4.69417	https://www.genecards.org/cgi-bin/carddisp.pl?gene=MIR210
CX3CR1	C-X3-C Motif Chemokine Receptor 1	Protein Coding	42	GC03M039279	4.6926	https://www.genecards.org/cgi-bin/carddisp.pl?gene=CX3CR1
HAVCR2	Hepatitis A Virus Cellular Receptor 2	Protein Coding	44	GC05M157063	4.68848	https://www.genecards.org/cgi-bin/carddisp.pl?gene=HAVCR2
LGALS1	Galectin 1	Protein Coding	41	GC22P037675	4.67982	https://www.genecards.org/cgi-bin/carddisp.pl?gene=LGALS1
IGHE	Immunoglobulin Heavy Constant Epsilon	Protein Coding	30	GC14M112707	4.66571	https://www.genecards.org/cgi-bin/carddisp.pl?gene=IGHE
DST	Dystonin	Protein Coding	41	GC06M056457	4.65579	https://www.genecards.org/cgi-bin/carddisp.pl?gene=DST
DLD	Dihydrolipoamide Dehydrogenase	Protein Coding	48	GC07P107890	4.65117	https://www.genecards.org/cgi-bin/carddisp.pl?gene=DLD
IL17REL	Interleukin 17 Receptor E Like	Protein Coding	28	GC22M057725	4.63519	https://www.genecards.org/cgi-bin/carddisp.pl?gene=IL17REL
NOTCH4	Notch Receptor 4	Protein Coding	44	GC06M065988	4.63346	https://www.genecards.org/cgi-bin/carddisp.pl?gene=NOTCH4
GREM1	Gremlin 1, DAN Family BMP Antagonist	Protein Coding	41	GC15P042276	4.62953	https://www.genecards.org/cgi-bin/carddisp.pl?gene=GREM1
LBR	Lamin B Receptor	Protein Coding	45	GC01M225401	4.62738	https://www.genecards.org/cgi-bin/carddisp.pl?gene=LBR
AHR	Aryl Hydrocarbon Receptor	Protein Coding	47	GC07P016916	4.62551	https://www.genecards.org/cgi-bin/carddisp.pl?gene=AHR
C3	Complement C3	Protein Coding	46	GC19M006677	4.62197	https://www.genecards.org/cgi-bin/carddisp.pl?gene=C3
NLRP6	NLR Family Pyrin Domain Containing 6	Protein Coding	37	GC11P000269	4.61835	https://www.genecards.org/cgi-bin/carddisp.pl?gene=NLRP6
BIRC5	Baculoviral IAP Repeat Containing 5	Protein Coding	45	GC17P078214	4.60944	https://www.genecards.org/cgi-bin/carddisp.pl?gene=BIRC5
CD209	CD209 Molecule	Protein Coding	42	GC19M007739	4.59973	https://www.genecards.org/cgi-bin/carddisp.pl?gene=CD209
ACTA2	Actin Alpha 2, Smooth Muscle	Protein Coding	45	GC10M088935	4.59879	https://www.genecards.org/cgi-bin/carddisp.pl?gene=ACTA2
HLA-DPA1	Major Histocompatibility Complex, Class II, DP Alpha 1	Protein Coding	40	GC06M033064	4.58501	https://www.genecards.org/cgi-bin/carddisp.pl?gene=HLA-DPA1
KLRK1	Killer Cell Lectin Like Receptor K1	Protein Coding	40	GC12M021107	4.58405	https://www.genecards.org/cgi-bin/carddisp.pl?gene=KLRK1
SLIT2	Slit Guidance Ligand 2	Protein Coding	44	GC04P020287	4.58353	https://www.genecards.org/cgi-bin/carddisp.pl?gene=SLIT2
IL6ST	Interleukin 6 Cytokine Family Signal Transducer	Protein Coding	46	GC05M055935	4.58141	https://www.genecards.org/cgi-bin/carddisp.pl?gene=IL6ST
DNASE1	Deoxyribonuclease 1	Protein Coding	42	GC16P003611	4.56703	https://www.genecards.org/cgi-bin/carddisp.pl?gene=DNASE1
CASR	Calcium Sensing Receptor	Protein Coding	49	GC03P122183	4.5545	https://www.genecards.org/cgi-bin/carddisp.pl?gene=CASR
IL2RB	Interleukin 2 Receptor Subunit Beta	Protein Coding	46	GC22M037125	4.54534	https://www.genecards.org/cgi-bin/carddisp.pl?gene=IL2RB
CASP8	Caspase 8	Protein Coding	49	GC02P201233	4.52787	https://www.genecards.org/cgi-bin/carddisp.pl?gene=CASP8
PLAUR	Plasminogen Activator, Urokinase Receptor	Protein Coding	42	GC19M043646	4.52613	https://www.genecards.org/cgi-bin/carddisp.pl?gene=PLAUR
CCL7	C-C Motif Chemokine Ligand 7	Protein Coding	41	GC17P034270	4.51808	https://www.genecards.org/cgi-bin/carddisp.pl?gene=CCL7
CDKN2B-AS1	CDKN2B Antisense RNA 1	RNA Gene	22	GC09P021994	4.51502	https://www.genecards.org/cgi-bin/carddisp.pl?gene=CDKN2B-AS1
CAMP	Cathelicidin Antimicrobial Peptide	Protein Coding	39	GC03P048954	4.50631	https://www.genecards.org/cgi-bin/carddisp.pl?gene=CAMP
DEFA6	Defensin Alpha 6	Protein Coding	36	GC08M006924	4.50323	https://www.genecards.org/cgi-bin/carddisp.pl?gene=DEFA6
ANTXR2	ANTXR Cell Adhesion Molecule 2	Protein Coding	45	GC04M079901	4.47852	https://www.genecards.org/cgi-bin/carddisp.pl?gene=ANTXR2
MIR200C	MicroRNA 200c	RNA Gene	21	GC12P021094	4.47654	https://www.genecards.org/cgi-bin/carddisp.pl?gene=MIR200C
FGF19	Fibroblast Growth Factor 19	Protein Coding	42	GC11M090231	4.47363	https://www.genecards.org/cgi-bin/carddisp.pl?gene=FGF19
SLC44A4	Solute Carrier Family 44 Member 4	Protein Coding	40	GC06M031863	4.46661	https://www.genecards.org/cgi-bin/carddisp.pl?gene=SLC44A4
SARM1	Sterile Alpha And TIR Motif Containing 1	Protein Coding	38	GC17P028364	4.46391	https://www.genecards.org/cgi-bin/carddisp.pl?gene=SARM1
WNT4	Wnt Family Member 4	Protein Coding	45	GC01M022190	4.45284	https://www.genecards.org/cgi-bin/carddisp.pl?gene=WNT4
MYB	MYB Proto-Oncogene, Transcription Factor	Protein Coding	48	GC06P135180	4.4306	https://www.genecards.org/cgi-bin/carddisp.pl?gene=MYB
CYP1B1	Cytochrome P450 Family 1 Subfamily B Member 1	Protein Coding	46	GC02M038066	4.4277	https://www.genecards.org/cgi-bin/carddisp.pl?gene=CYP1B1
CHI3L1	Chitinase 3 Like 1	Protein Coding	44	GC01M203148	4.42653	https://www.genecards.org/cgi-bin/carddisp.pl?gene=CHI3L1
LYST	Lysosomal Trafficking Regulator	Protein Coding	38	GC01M235661	4.41636	https://www.genecards.org/cgi-bin/carddisp.pl?gene=LYST
BIRC3	Baculoviral IAP Repeat Containing 3	Protein Coding	45	GC11P102317	4.40814	https://www.genecards.org/cgi-bin/carddisp.pl?gene=BIRC3
SERPINF2	Serpin Family F Member 2	Protein Coding	44	GC17P001742	4.40515	https://www.genecards.org/cgi-bin/carddisp.pl?gene=SERPINF2
MIR125A	MicroRNA 125a	RNA Gene	22	GC19P067235	4.39906	https://www.genecards.org/cgi-bin/carddisp.pl?gene=MIR125A
LINC01475	Long Intergenic Non-Protein Coding RNA 1475	RNA Gene	12	GC10M099526	4.39171	https://www.genecards.org/cgi-bin/carddisp.pl?gene=LINC01475
HBEGF	Heparin Binding EGF Like Growth Factor	Protein Coding	41	GC05M140332	4.38621	https://www.genecards.org/cgi-bin/carddisp.pl?gene=HBEGF
HSPA1L	Heat Shock Protein Family A (Hsp70) Member 1 Like	Protein Coding	44	GC06M031809	4.3837	https://www.genecards.org/cgi-bin/carddisp.pl?gene=HSPA1L
CDKAL1	CDK5 Regulatory Subunit Associated Protein 1 Like 1	Protein Coding	38	GC06P020534	4.3811	https://www.genecards.org/cgi-bin/carddisp.pl?gene=CDKAL1
ERCC1	ERCC Excision Repair 1, Endonuclease Non-Catalytic Subunit	Protein Coding	45	GC19M065924	4.37877	https://www.genecards.org/cgi-bin/carddisp.pl?gene=ERCC1
ZPBP2	Zona Pellucida Binding Protein 2	Protein Coding	34	GC17P055526	4.3615	https://www.genecards.org/cgi-bin/carddisp.pl?gene=ZPBP2
ITGAE	Integrin Subunit Alpha E	Protein Coding	39	GC17M004158	4.36033	https://www.genecards.org/cgi-bin/carddisp.pl?gene=ITGAE
TLR8	Toll Like Receptor 8	Protein Coding	46	GC0XP012924	4.33159	https://www.genecards.org/cgi-bin/carddisp.pl?gene=TLR8
TNFRSF14	TNF Receptor Superfamily Member 14	Protein Coding	41	GC01P003935	4.3168	https://www.genecards.org/cgi-bin/carddisp.pl?gene=TNFRSF14
SLC17A5	Solute Carrier Family 17 Member 5	Protein Coding	42	GC06M073593	4.3139	https://www.genecards.org/cgi-bin/carddisp.pl?gene=SLC17A5
TRAF3IP2	TRAF3 Interacting Protein 2	Protein Coding	44	GC06M111555	4.31334	https://www.genecards.org/cgi-bin/carddisp.pl?gene=TRAF3IP2
CHAT	Choline O-Acetyltransferase	Protein Coding	46	GC10P049609	4.30496	https://www.genecards.org/cgi-bin/carddisp.pl?gene=CHAT
NOX1	NADPH Oxidase 1	Protein Coding	41	GC0XM100843	4.29279	https://www.genecards.org/cgi-bin/carddisp.pl?gene=NOX1
IL1RL1	Interleukin 1 Receptor Like 1	Protein Coding	40	GC02P102294	4.2816	https://www.genecards.org/cgi-bin/carddisp.pl?gene=IL1RL1
HLA-DRB5	Major Histocompatibility Complex, Class II, DR Beta 5	Protein Coding	39	GC06M066002	4.28022	https://www.genecards.org/cgi-bin/carddisp.pl?gene=HLA-DRB5
APOE	Apolipoprotein E	Protein Coding	48	GC19P066879	4.27702	https://www.genecards.org/cgi-bin/carddisp.pl?gene=APOE
GOT1	Glutamic-Oxaloacetic Transaminase 1	Protein Coding	44	GC10M099396	4.25704	https://www.genecards.org/cgi-bin/carddisp.pl?gene=GOT1
GPT	Glutamic--Pyruvic Transaminase	Protein Coding	40	GC08P144502	4.25536	https://www.genecards.org/cgi-bin/carddisp.pl?gene=GPT
MIR24-1	MicroRNA 24-1	RNA Gene	20	GC09P095086	4.24565	https://www.genecards.org/cgi-bin/carddisp.pl?gene=MIR24-1
FFAR3	Free Fatty Acid Receptor 3	Protein Coding	35	GC19P067635	4.2373	https://www.genecards.org/cgi-bin/carddisp.pl?gene=FFAR3
AMACR	Alpha-Methylacyl-CoA Racemase	Protein Coding	45	GC05M033986	4.23666	https://www.genecards.org/cgi-bin/carddisp.pl?gene=AMACR
NCAM1	Neural Cell Adhesion Molecule 1	Protein Coding	45	GC11P112961	4.22493	https://www.genecards.org/cgi-bin/carddisp.pl?gene=NCAM1
LYZ	Lysozyme	Protein Coding	45	GC12P069348	4.21909	https://www.genecards.org/cgi-bin/carddisp.pl?gene=LYZ
SP140	SP140 Nuclear Body Protein	Protein Coding	37	GC02P230203	4.21892	https://www.genecards.org/cgi-bin/carddisp.pl?gene=SP140
CCL26	C-C Motif Chemokine Ligand 26	Protein Coding	36	GC07M075769	4.2172	https://www.genecards.org/cgi-bin/carddisp.pl?gene=CCL26
KRT19	Keratin 19	Protein Coding	43	GC17M041523	4.20965	https://www.genecards.org/cgi-bin/carddisp.pl?gene=KRT19
RNASEH2C	Ribonuclease H2 Subunit C	Protein Coding	38	GC11M065714	4.20906	https://www.genecards.org/cgi-bin/carddisp.pl?gene=RNASEH2C
IL18BP	Interleukin 18 Binding Protein	Protein Coding	40	GC11P071998	4.20507	https://www.genecards.org/cgi-bin/carddisp.pl?gene=IL18BP
IL18R1	Interleukin 18 Receptor 1	Protein Coding	41	GC02P102311	4.20282	https://www.genecards.org/cgi-bin/carddisp.pl?gene=IL18R1
COL14A1	Collagen Type XIV Alpha 1 Chain	Protein Coding	42	GC08P120105	4.20167	https://www.genecards.org/cgi-bin/carddisp.pl?gene=COL14A1
B2M	Beta-2-Microglobulin	Protein Coding	46	GC15P044711	4.18614	https://www.genecards.org/cgi-bin/carddisp.pl?gene=B2M
TXN	Thioredoxin	Protein Coding	44	GC09M110243	4.1844	https://www.genecards.org/cgi-bin/carddisp.pl?gene=TXN
G6PC3	Glucose-6-Phosphatase Catalytic Subunit 3	Protein Coding	40	GC17P044070	4.17583	https://www.genecards.org/cgi-bin/carddisp.pl?gene=G6PC3
DNAH8	Dynein Axonemal Heavy Chain 8	Protein Coding	37	GC06P083874	4.16977	https://www.genecards.org/cgi-bin/carddisp.pl?gene=DNAH8
CLDN5	Claudin 5	Protein Coding	40	GC22M019523	4.16676	https://www.genecards.org/cgi-bin/carddisp.pl?gene=CLDN5
KNG1	Kininogen 1	Protein Coding	45	GC03P186717	4.16276	https://www.genecards.org/cgi-bin/carddisp.pl?gene=KNG1
MMP10	Matrix Metallopeptidase 10	Protein Coding	44	GC11M102770	4.156	https://www.genecards.org/cgi-bin/carddisp.pl?gene=MMP10
HSPA1B	Heat Shock Protein Family A (Hsp70) Member 1B	Protein Coding	39	GC06P083712	4.15498	https://www.genecards.org/cgi-bin/carddisp.pl?gene=HSPA1B
ARPC2	Actin Related Protein 2/3 Complex Subunit 2	Protein Coding	40	GC02P218217	4.14655	https://www.genecards.org/cgi-bin/carddisp.pl?gene=ARPC2
PTGER3	Prostaglandin E Receptor 3	Protein Coding	45	GC01M070852	4.13577	https://www.genecards.org/cgi-bin/carddisp.pl?gene=PTGER3
PSMB8	Proteasome 20S Subunit Beta 8	Protein Coding	48	GC06M032840	4.13415	https://www.genecards.org/cgi-bin/carddisp.pl?gene=PSMB8
NOTCH2	Notch Receptor 2	Protein Coding	48	GC01M119911	4.13388	https://www.genecards.org/cgi-bin/carddisp.pl?gene=NOTCH2
CLDN1	Claudin 1	Protein Coding	44	GC03M190305	4.12919	https://www.genecards.org/cgi-bin/carddisp.pl?gene=CLDN1
MIR642A	MicroRNA 642a	RNA Gene	17	GC19P045674	4.12084	https://www.genecards.org/cgi-bin/carddisp.pl?gene=MIR642A
PRKD1	Protein Kinase D1	Protein Coding	48	GC14M029576	4.1158	https://www.genecards.org/cgi-bin/carddisp.pl?gene=PRKD1
IL9	Interleukin 9	Protein Coding	41	GC05M135891	4.11523	https://www.genecards.org/cgi-bin/carddisp.pl?gene=IL9
ADAD1	Adenosine Deaminase Domain Containing 1	Protein Coding	36	GC04P122378	4.11494	https://www.genecards.org/cgi-bin/carddisp.pl?gene=ADAD1
CTSD	Cathepsin D	Protein Coding	50	GC11M001752	4.11247	https://www.genecards.org/cgi-bin/carddisp.pl?gene=CTSD
MST1R	Macrophage Stimulating 1 Receptor	Protein Coding	47	GC03M051216	4.11099	https://www.genecards.org/cgi-bin/carddisp.pl?gene=MST1R
TRG	T Cell Receptor Gamma Locus	Protein Coding	13	GC07M038240	4.10887	https://www.genecards.org/cgi-bin/carddisp.pl?gene=TRG
MIR142	MicroRNA 142	RNA Gene	21	GC17M058331	4.10791	https://www.genecards.org/cgi-bin/carddisp.pl?gene=MIR142
TNFRSF4	TNF Receptor Superfamily Member 4	Protein Coding	40	GC01M001211	4.10684	https://www.genecards.org/cgi-bin/carddisp.pl?gene=TNFRSF4
ENO1	Enolase 1	Protein Coding	45	GC01M008861	4.09527	https://www.genecards.org/cgi-bin/carddisp.pl?gene=ENO1
CD27-AS1	CD27 Antisense RNA 1	RNA Gene	16	GC12M006439	4.08869	https://www.genecards.org/cgi-bin/carddisp.pl?gene=CD27-AS1
IL21-AS1	IL21 Antisense RNA 1	RNA Gene	16	GC04P122544	4.08869	https://www.genecards.org/cgi-bin/carddisp.pl?gene=IL21-AS1
COL17A1	Collagen Type XVII Alpha 1 Chain	Protein Coding	43	GC10M104031	4.08781	https://www.genecards.org/cgi-bin/carddisp.pl?gene=COL17A1
DOCK8	Dedicator Of Cytokinesis 8	Protein Coding	43	GC09P000214	4.08026	https://www.genecards.org/cgi-bin/carddisp.pl?gene=DOCK8
NFKBIL1	NFKB Inhibitor Like 1	Protein Coding	37	GC06P083692	4.07985	https://www.genecards.org/cgi-bin/carddisp.pl?gene=NFKBIL1
HDAC9	Histone Deacetylase 9	Protein Coding	46	GC07P018086	4.07115	https://www.genecards.org/cgi-bin/carddisp.pl?gene=HDAC9
STAT5B	Signal Transducer And Activator Of Transcription 5B	Protein Coding	47	GC17M042199	4.07066	https://www.genecards.org/cgi-bin/carddisp.pl?gene=STAT5B
H2AC18	H2A Clustered Histone 18	Protein Coding	26	GC01M152015	4.06836	https://www.genecards.org/cgi-bin/carddisp.pl?gene=H2AC18
CD59	CD59 Molecule (CD59 Blood Group)	Protein Coding	44	GC11M033704	4.06481	https://www.genecards.org/cgi-bin/carddisp.pl?gene=CD59
GPX2	Glutathione Peroxidase 2	Protein Coding	42	GC14M064939	4.06158	https://www.genecards.org/cgi-bin/carddisp.pl?gene=GPX2
GSR	Glutathione-Disulfide Reductase	Protein Coding	48	GC08M030678	4.05717	https://www.genecards.org/cgi-bin/carddisp.pl?gene=GSR
CTH	Cystathionine Gamma-Lyase	Protein Coding	48	GC01P070411	4.05488	https://www.genecards.org/cgi-bin/carddisp.pl?gene=CTH
KRT8	Keratin 8	Protein Coding	45	GC12M052897	4.0424	https://www.genecards.org/cgi-bin/carddisp.pl?gene=KRT8
AREG	Amphiregulin	Protein Coding	41	GC04P074445	4.0421	https://www.genecards.org/cgi-bin/carddisp.pl?gene=AREG
SCG2	Secretogranin II	Protein Coding	39	GC02M223596	4.03581	https://www.genecards.org/cgi-bin/carddisp.pl?gene=SCG2
ITLN1	Intelectin 1	Protein Coding	38	GC01M160876	4.0311	https://www.genecards.org/cgi-bin/carddisp.pl?gene=ITLN1
TTC37	Tetratricopeptide Repeat Domain 37	Protein Coding	38	GC05M095463	4.02954	https://www.genecards.org/cgi-bin/carddisp.pl?gene=TTC37
TNFSF10	TNF Superfamily Member 10	Protein Coding	42	GC03M172505	4.02107	https://www.genecards.org/cgi-bin/carddisp.pl?gene=TNFSF10
F12	Coagulation Factor XII	Protein Coding	48	GC05M177402	4.01849	https://www.genecards.org/cgi-bin/carddisp.pl?gene=F12
SMURF1	SMAD Specific E3 Ubiquitin Protein Ligase 1	Protein Coding	43	GC07M099027	4.0176	https://www.genecards.org/cgi-bin/carddisp.pl?gene=SMURF1
TP73	Tumor Protein P73	Protein Coding	45	GC01P003652	4.01642	https://www.genecards.org/cgi-bin/carddisp.pl?gene=TP73
BANK1	B Cell Scaffold Protein With Ankyrin Repeats 1	Protein Coding	37	GC04P101411	4.01428	https://www.genecards.org/cgi-bin/carddisp.pl?gene=BANK1
PCNA	Proliferating Cell Nuclear Antigen	Protein Coding	48	GC20M005114	4.0132	https://www.genecards.org/cgi-bin/carddisp.pl?gene=PCNA
CFTR	CF Transmembrane Conductance Regulator	Protein Coding	49	GC07P117287	4.01133	https://www.genecards.org/cgi-bin/carddisp.pl?gene=CFTR
ADAM17	ADAM Metallopeptidase Domain 17	Protein Coding	49	GC02M009488	4.00549	https://www.genecards.org/cgi-bin/carddisp.pl?gene=ADAM17
MIR598	MicroRNA 598	RNA Gene	18	GC08M011035	4.00382	https://www.genecards.org/cgi-bin/carddisp.pl?gene=MIR598
MIR214	MicroRNA 214	RNA Gene	22	GC01M172234	4.00197	https://www.genecards.org/cgi-bin/carddisp.pl?gene=MIR214
CHGB	Chromogranin B	Protein Coding	41	GC20P005911	3.99643	https://www.genecards.org/cgi-bin/carddisp.pl?gene=CHGB
CARD6	Caspase Recruitment Domain Family Member 6	Protein Coding	37	GC05P040841	3.99592	https://www.genecards.org/cgi-bin/carddisp.pl?gene=CARD6
ERAP2	Endoplasmic Reticulum Aminopeptidase 2	Protein Coding	39	GC05P096875	3.99363	https://www.genecards.org/cgi-bin/carddisp.pl?gene=ERAP2
IL1RL2	Interleukin 1 Receptor Like 2	Protein Coding	41	GC02P102186	3.99285	https://www.genecards.org/cgi-bin/carddisp.pl?gene=IL1RL2
EPHB4	EPH Receptor B4	Protein Coding	50	GC07M101954	3.98634	https://www.genecards.org/cgi-bin/carddisp.pl?gene=EPHB4
HNMT	Histamine N-Methyltransferase	Protein Coding	43	GC02P137964	3.9742	https://www.genecards.org/cgi-bin/carddisp.pl?gene=HNMT
MIR193A	MicroRNA 193a	RNA Gene	20	GC17P031559	3.97315	https://www.genecards.org/cgi-bin/carddisp.pl?gene=MIR193A
IL1R2	Interleukin 1 Receptor Type 2	Protein Coding	44	GC02P101991	3.97107	https://www.genecards.org/cgi-bin/carddisp.pl?gene=IL1R2
DPF2	Double PHD Fingers 2	Protein Coding	40	GC11P069976	3.96292	https://www.genecards.org/cgi-bin/carddisp.pl?gene=DPF2
PTX3	Pentraxin 3	Protein Coding	41	GC03P157436	3.96275	https://www.genecards.org/cgi-bin/carddisp.pl?gene=PTX3
GNA12	G Protein Subunit Alpha 12	Protein Coding	40	GC07M002728	3.9624	https://www.genecards.org/cgi-bin/carddisp.pl?gene=GNA12
ACHE	Acetylcholinesterase (Cartwright Blood Group)	Protein Coding	44	GC07M100889	3.95783	https://www.genecards.org/cgi-bin/carddisp.pl?gene=ACHE
CEP72	Centrosomal Protein 72	Protein Coding	37	GC05P000612	3.95777	https://www.genecards.org/cgi-bin/carddisp.pl?gene=CEP72
KIR3DL1	Killer Cell Immunoglobulin Like Receptor, Three Ig Domains And Long Cytoplasmic Tail 1	Protein Coding	39	GC19P067384	3.95367	https://www.genecards.org/cgi-bin/carddisp.pl?gene=KIR3DL1
MIR195	MicroRNA 195	RNA Gene	20	GC17M007018	3.95062	https://www.genecards.org/cgi-bin/carddisp.pl?gene=MIR195
FLT1	Fms Related Receptor Tyrosine Kinase 1	Protein Coding	49	GC13M028300	3.93209	https://www.genecards.org/cgi-bin/carddisp.pl?gene=FLT1
PIGR	Polymeric Immunoglobulin Receptor	Protein Coding	40	GC01M206928	3.93027	https://www.genecards.org/cgi-bin/carddisp.pl?gene=PIGR
MDM2	MDM2 Proto-Oncogene	Protein Coding	51	GC12P068808	3.92809	https://www.genecards.org/cgi-bin/carddisp.pl?gene=MDM2
FOSL1	FOS Like 1, AP-1 Transcription Factor Subunit	Protein Coding	43	GC11M089830	3.92766	https://www.genecards.org/cgi-bin/carddisp.pl?gene=FOSL1
MIR222	MicroRNA 222	RNA Gene	21	GC0XM045747	3.92258	https://www.genecards.org/cgi-bin/carddisp.pl?gene=MIR222
ARPC1B	Actin Related Protein 2/3 Complex Subunit 1B	Protein Coding	41	GC07P099374	3.92109	https://www.genecards.org/cgi-bin/carddisp.pl?gene=ARPC1B
MMP14	Matrix Metallopeptidase 14	Protein Coding	49	GC14P032700	3.91441	https://www.genecards.org/cgi-bin/carddisp.pl?gene=MMP14
FGF23	Fibroblast Growth Factor 23	Protein Coding	44	GC12M004368	3.91424	https://www.genecards.org/cgi-bin/carddisp.pl?gene=FGF23
COL1A1	Collagen Type I Alpha 1 Chain	Protein Coding	48	GC17M050183	3.89733	https://www.genecards.org/cgi-bin/carddisp.pl?gene=COL1A1
CTSB	Cathepsin B	Protein Coding	50	GC08M011842	3.89704	https://www.genecards.org/cgi-bin/carddisp.pl?gene=CTSB
TOLLIP	Toll Interacting Protein	Protein Coding	42	GC11M001274	3.88797	https://www.genecards.org/cgi-bin/carddisp.pl?gene=TOLLIP
NR1H2	Nuclear Receptor Subfamily 1 Group H Member 2	Protein Coding	45	GC19P050329	3.8858	https://www.genecards.org/cgi-bin/carddisp.pl?gene=NR1H2
TPI1	Triosephosphate Isomerase 1	Protein Coding	45	GC12P006867	3.88464	https://www.genecards.org/cgi-bin/carddisp.pl?gene=TPI1
KRT18	Keratin 18	Protein Coding	46	GC12P052948	3.8843	https://www.genecards.org/cgi-bin/carddisp.pl?gene=KRT18
ENG	Endoglin	Protein Coding	46	GC09M127815	3.87926	https://www.genecards.org/cgi-bin/carddisp.pl?gene=ENG
MIR199A1	MicroRNA 199a-1	RNA Gene	20	GC19M010817	3.87481	https://www.genecards.org/cgi-bin/carddisp.pl?gene=MIR199A1
BCL2L11	BCL2 Like 11	Protein Coding	42	GC02P111119	3.87406	https://www.genecards.org/cgi-bin/carddisp.pl?gene=BCL2L11
KEAP1	Kelch Like ECH Associated Protein 1	Protein Coding	46	GC19M010486	3.87093	https://www.genecards.org/cgi-bin/carddisp.pl?gene=KEAP1
MIR31	MicroRNA 31	RNA Gene	20	GC09M021761	3.86752	https://www.genecards.org/cgi-bin/carddisp.pl?gene=MIR31
IGSF6	Immunoglobulin Superfamily Member 6	Protein Coding	35	GC16M021639	3.8629	https://www.genecards.org/cgi-bin/carddisp.pl?gene=IGSF6
SNAI1	Snail Family Transcriptional Repressor 1	Protein Coding	42	GC20P049982	3.86279	https://www.genecards.org/cgi-bin/carddisp.pl?gene=SNAI1
MIR200B	MicroRNA 200b	RNA Gene	21	GC01P001167	3.86166	https://www.genecards.org/cgi-bin/carddisp.pl?gene=MIR200B
CDH23	Cadherin Related 23	Protein Coding	44	GC10P071396	3.86159	https://www.genecards.org/cgi-bin/carddisp.pl?gene=CDH23
TLR7	Toll Like Receptor 7	Protein Coding	46	GC0XP012867	3.85598	https://www.genecards.org/cgi-bin/carddisp.pl?gene=TLR7
CD163	CD163 Molecule	Protein Coding	42	GC12M007819	3.85408	https://www.genecards.org/cgi-bin/carddisp.pl?gene=CD163
CCL4	C-C Motif Chemokine Ligand 4	Protein Coding	37	GC17P036103	3.84487	https://www.genecards.org/cgi-bin/carddisp.pl?gene=CCL4
LSP1	Lymphocyte Specific Protein 1	Protein Coding	40	GC11P001878	3.83943	https://www.genecards.org/cgi-bin/carddisp.pl?gene=LSP1
TNFRSF10B	TNF Receptor Superfamily Member 10b	Protein Coding	48	GC08M023020	3.83666	https://www.genecards.org/cgi-bin/carddisp.pl?gene=TNFRSF10B
CEACAM6	CEA Cell Adhesion Molecule 6	Protein Coding	41	GC19P041750	3.83404	https://www.genecards.org/cgi-bin/carddisp.pl?gene=CEACAM6
PRG2	Proteoglycan 2, Pro Eosinophil Major Basic Protein	Protein Coding	39	GC11M057386	3.83209	https://www.genecards.org/cgi-bin/carddisp.pl?gene=PRG2
GPBAR1	G Protein-Coupled Bile Acid Receptor 1	Protein Coding	39	GC02P218259	3.83165	https://www.genecards.org/cgi-bin/carddisp.pl?gene=GPBAR1
TRAF6	TNF Receptor Associated Factor 6	Protein Coding	44	GC11M036467	3.82891	https://www.genecards.org/cgi-bin/carddisp.pl?gene=TRAF6
LITAF	Lipopolysaccharide Induced TNF Factor	Protein Coding	42	GC16M011547	3.81827	https://www.genecards.org/cgi-bin/carddisp.pl?gene=LITAF
CHUK	Component Of Inhibitor Of Nuclear Factor Kappa B Kinase Complex	Protein Coding	49	GC10M100188	3.81739	https://www.genecards.org/cgi-bin/carddisp.pl?gene=CHUK
ICAM2	Intercellular Adhesion Molecule 2	Protein Coding	42	GC17M064002	3.81587	https://www.genecards.org/cgi-bin/carddisp.pl?gene=ICAM2
KLF6	Kruppel Like Factor 6	Protein Coding	41	GC10M003779	3.81305	https://www.genecards.org/cgi-bin/carddisp.pl?gene=KLF6
BVES	Blood Vessel Epicardial Substance	Protein Coding	40	GC06M105096	3.80783	https://www.genecards.org/cgi-bin/carddisp.pl?gene=BVES
MIR144	MicroRNA 144	RNA Gene	19	GC17M035143	3.80191	https://www.genecards.org/cgi-bin/carddisp.pl?gene=MIR144
FUT3	Fucosyltransferase 3 (Lewis Blood Group)	Protein Coding	41	GC19M005843	3.79986	https://www.genecards.org/cgi-bin/carddisp.pl?gene=FUT3
MTHFD1	Methylenetetrahydrofolate Dehydrogenase, Cyclohydrolase And Formyltetrahydrofolate Synthetase 1	Protein Coding	45	GC14P064388	3.79451	https://www.genecards.org/cgi-bin/carddisp.pl?gene=MTHFD1
ANXA1	Annexin A1	Protein Coding	46	GC09P073151	3.78885	https://www.genecards.org/cgi-bin/carddisp.pl?gene=ANXA1
CD34	CD34 Molecule	Protein Coding	42	GC01M207880	3.78573	https://www.genecards.org/cgi-bin/carddisp.pl?gene=CD34
HLA-T	Major Histocompatibility Complex, Class I, T (Pseudogene)	Pseudogene	10	GC06P083648	3.78469	https://www.genecards.org/cgi-bin/carddisp.pl?gene=HLA-T
CCHCR1	Coiled-Coil Alpha-Helical Rod Protein 1	Protein Coding	38	GC06M065905	3.78071	https://www.genecards.org/cgi-bin/carddisp.pl?gene=CCHCR1
TWIST1	Twist Family BHLH Transcription Factor 1	Protein Coding	44	GC07M019020	3.77152	https://www.genecards.org/cgi-bin/carddisp.pl?gene=TWIST1
CD69	CD69 Molecule	Protein Coding	40	GC12M021100	3.767	https://www.genecards.org/cgi-bin/carddisp.pl?gene=CD69
MIR221	MicroRNA 221	RNA Gene	21	GC0XM045746	3.76003	https://www.genecards.org/cgi-bin/carddisp.pl?gene=MIR221
CFLAR	CASP8 And FADD Like Apoptosis Regulator	Protein Coding	43	GC02P201117	3.75417	https://www.genecards.org/cgi-bin/carddisp.pl?gene=CFLAR
BLTP1	Bridge-Like Lipid Transfer Protein Family Member 1	Protein Coding	26	GC04P122154	3.74877	https://www.genecards.org/cgi-bin/carddisp.pl?gene=BLTP1
MALAT1	Metastasis Associated Lung Adenocarcinoma Transcript 1	RNA Gene	24	GC11P069984	3.74576	https://www.genecards.org/cgi-bin/carddisp.pl?gene=MALAT1
TNIP1	TNFAIP3 Interacting Protein 1	Protein Coding	39	GC05M151029	3.73992	https://www.genecards.org/cgi-bin/carddisp.pl?gene=TNIP1
FLT4	Fms Related Receptor Tyrosine Kinase 4	Protein Coding	49	GC05M180607	3.73944	https://www.genecards.org/cgi-bin/carddisp.pl?gene=FLT4
SLC16A1	Solute Carrier Family 16 Member 1	Protein Coding	46	GC01M112973	3.73521	https://www.genecards.org/cgi-bin/carddisp.pl?gene=SLC16A1
MIR3936	MicroRNA 3936	RNA Gene	14	GC05M132365	3.73481	https://www.genecards.org/cgi-bin/carddisp.pl?gene=MIR3936
TLR10	Toll Like Receptor 10	Protein Coding	38	GC04M038773	3.70417	https://www.genecards.org/cgi-bin/carddisp.pl?gene=TLR10
RORC	RAR Related Orphan Receptor C	Protein Coding	43	GC01M151806	3.6982	https://www.genecards.org/cgi-bin/carddisp.pl?gene=RORC
SMARCA4	SWI/SNF Related, Matrix Associated, Actin Dependent Regulator Of Chromatin, Subfamily A, Member 4	Protein Coding	48	GC19P010932	3.69678	https://www.genecards.org/cgi-bin/carddisp.pl?gene=SMARCA4
SLAMF1	Signaling Lymphocytic Activation Molecule Family Member 1	Protein Coding	40	GC01M160608	3.6938	https://www.genecards.org/cgi-bin/carddisp.pl?gene=SLAMF1
CYCS	Cytochrome C, Somatic	Protein Coding	46	GC07M025118	3.69133	https://www.genecards.org/cgi-bin/carddisp.pl?gene=CYCS
MIR150	MicroRNA 150	RNA Gene	22	GC19M049500	3.68787	https://www.genecards.org/cgi-bin/carddisp.pl?gene=MIR150
TFRC	Transferrin Receptor	Protein Coding	47	GC03M196027	3.68704	https://www.genecards.org/cgi-bin/carddisp.pl?gene=TFRC
HSPB1	Heat Shock Protein Family B (Small) Member 1	Protein Coding	49	GC07P076302	3.66219	https://www.genecards.org/cgi-bin/carddisp.pl?gene=HSPB1
MTOR	Mechanistic Target Of Rapamycin Kinase	Protein Coding	51	GC01M011106	3.6607	https://www.genecards.org/cgi-bin/carddisp.pl?gene=MTOR
MIR122	MicroRNA 122	RNA Gene	22	GC18P058451	3.6603	https://www.genecards.org/cgi-bin/carddisp.pl?gene=MIR122
IKBKG	Inhibitor Of Nuclear Factor Kappa B Kinase Regulatory Subunit Gamma	Protein Coding	46	GC0XP154541	3.66021	https://www.genecards.org/cgi-bin/carddisp.pl?gene=IKBKG
IKBKB	Inhibitor Of Nuclear Factor Kappa B Kinase Subunit Beta	Protein Coding	50	GC08P042271	3.6485	https://www.genecards.org/cgi-bin/carddisp.pl?gene=IKBKB
TNFSF4	TNF Superfamily Member 4	Protein Coding	39	GC01M173183	3.64515	https://www.genecards.org/cgi-bin/carddisp.pl?gene=TNFSF4
CRHR2	Corticotropin Releasing Hormone Receptor 2	Protein Coding	41	GC07M030651	3.64454	https://www.genecards.org/cgi-bin/carddisp.pl?gene=CRHR2
ESR2	Estrogen Receptor 2	Protein Coding	47	GC14M064084	3.64115	https://www.genecards.org/cgi-bin/carddisp.pl?gene=ESR2
PARK7	Parkinsonism Associated Deglycase	Protein Coding	44	GC01P008102	3.63977	https://www.genecards.org/cgi-bin/carddisp.pl?gene=PARK7
USP12	Ubiquitin Specific Peptidase 12	Protein Coding	38	GC13M027066	3.63315	https://www.genecards.org/cgi-bin/carddisp.pl?gene=USP12
MIR223	MicroRNA 223	RNA Gene	22	GC0XP066018	3.62978	https://www.genecards.org/cgi-bin/carddisp.pl?gene=MIR223
AIRE	Autoimmune Regulator	Protein Coding	44	GC21P044285	3.62395	https://www.genecards.org/cgi-bin/carddisp.pl?gene=AIRE
EZH2	Enhancer Of Zeste 2 Polycomb Repressive Complex 2 Subunit	Protein Coding	52	GC07M148807	3.62026	https://www.genecards.org/cgi-bin/carddisp.pl?gene=EZH2
TPPP	Tubulin Polymerization Promoting Protein	Protein Coding	39	GC05M000659	3.61858	https://www.genecards.org/cgi-bin/carddisp.pl?gene=TPPP
FCGR2C	Fc Gamma Receptor IIc (Gene/Pseudogene)	Protein Coding	35	GC01P161718	3.61858	https://www.genecards.org/cgi-bin/carddisp.pl?gene=FCGR2C
IL20	Interleukin 20	Protein Coding	37	GC01P206866	3.61738	https://www.genecards.org/cgi-bin/carddisp.pl?gene=IL20
HPRT1	Hypoxanthine Phosphoribosyltransferase 1	Protein Coding	45	GC0XP134460	3.61587	https://www.genecards.org/cgi-bin/carddisp.pl?gene=HPRT1
ANXA5	Annexin A5	Protein Coding	44	GC04M121667	3.61397	https://www.genecards.org/cgi-bin/carddisp.pl?gene=ANXA5
FHIT	Fragile Histidine Triad Diadenosine Triphosphatase	Protein Coding	42	GC03M059747	3.60028	https://www.genecards.org/cgi-bin/carddisp.pl?gene=FHIT
HERC2	HECT And RLD Domain Containing E3 Ubiquitin Protein Ligase 2	Protein Coding	44	GC15M028111	3.59474	https://www.genecards.org/cgi-bin/carddisp.pl?gene=HERC2
PADI4	Peptidyl Arginine Deiminase 4	Protein Coding	42	GC01P017308	3.59052	https://www.genecards.org/cgi-bin/carddisp.pl?gene=PADI4
BBC3	BCL2 Binding Component 3	Protein Coding	38	GC19M047220	3.58337	https://www.genecards.org/cgi-bin/carddisp.pl?gene=BBC3
CD1A	CD1a Molecule	Protein Coding	40	GC01P158255	3.58326	https://www.genecards.org/cgi-bin/carddisp.pl?gene=CD1A
DES	Desmin	Protein Coding	45	GC02P219418	3.57352	https://www.genecards.org/cgi-bin/carddisp.pl?gene=DES
CCL25	C-C Motif Chemokine Ligand 25	Protein Coding	36	GC19P008052	3.57257	https://www.genecards.org/cgi-bin/carddisp.pl?gene=CCL25
NOTCH3	Notch Receptor 3	Protein Coding	48	GC19M015159	3.5667	https://www.genecards.org/cgi-bin/carddisp.pl?gene=NOTCH3
DRD2	Dopamine Receptor D2	Protein Coding	48	GC11M113409	3.55831	https://www.genecards.org/cgi-bin/carddisp.pl?gene=DRD2
CCL21	C-C Motif Chemokine Ligand 21	Protein Coding	40	GC09M034709	3.55357	https://www.genecards.org/cgi-bin/carddisp.pl?gene=CCL21
ALDH1A1	Aldehyde Dehydrogenase 1 Family Member A1	Protein Coding	45	GC09M072900	3.55314	https://www.genecards.org/cgi-bin/carddisp.pl?gene=ALDH1A1
CLDN3	Claudin 3	Protein Coding	39	GC07M073768	3.54819	https://www.genecards.org/cgi-bin/carddisp.pl?gene=CLDN3
IL17RC	Interleukin 17 Receptor C	Protein Coding	38	GC03P009917	3.5473	https://www.genecards.org/cgi-bin/carddisp.pl?gene=IL17RC
DAP	Death Associated Protein	Protein Coding	38	GC05M010679	3.54256	https://www.genecards.org/cgi-bin/carddisp.pl?gene=DAP
SLC15A1	Solute Carrier Family 15 Member 1	Protein Coding	43	GC13M098683	3.53894	https://www.genecards.org/cgi-bin/carddisp.pl?gene=SLC15A1
ICOS	Inducible T Cell Costimulator	Protein Coding	42	GC02P203937	3.53179	https://www.genecards.org/cgi-bin/carddisp.pl?gene=ICOS
TGFBR2	Transforming Growth Factor Beta Receptor 2	Protein Coding	49	GC03P030623	3.53176	https://www.genecards.org/cgi-bin/carddisp.pl?gene=TGFBR2
ABCC2	ATP Binding Cassette Subfamily C Member 2	Protein Coding	46	GC10P099782	3.5279	https://www.genecards.org/cgi-bin/carddisp.pl?gene=ABCC2
ADAR	Adenosine Deaminase RNA Specific	Protein Coding	43	GC01M154582	3.52652	https://www.genecards.org/cgi-bin/carddisp.pl?gene=ADAR
MIR424	MicroRNA 424	RNA Gene	18	GC0XM134693	3.51827	https://www.genecards.org/cgi-bin/carddisp.pl?gene=MIR424
MYD88	MYD88 Innate Immune Signal Transduction Adaptor	Protein Coding	48	GC03P038139	3.51822	https://www.genecards.org/cgi-bin/carddisp.pl?gene=MYD88
DNMT3B	DNA Methyltransferase 3 Beta	Protein Coding	49	GC20P032762	3.51739	https://www.genecards.org/cgi-bin/carddisp.pl?gene=DNMT3B
ISG15	ISG15 Ubiquitin Like Modifier	Protein Coding	44	GC01P001001	3.51101	https://www.genecards.org/cgi-bin/carddisp.pl?gene=ISG15
MTRR	5-Methyltetrahydrofolate-Homocysteine Methyltransferase Reductase	Protein Coding	42	GC05P007851	3.51023	https://www.genecards.org/cgi-bin/carddisp.pl?gene=MTRR
TNFRSF11B	TNF Receptor Superfamily Member 11b	Protein Coding	46	GC08M118923	3.50969	https://www.genecards.org/cgi-bin/carddisp.pl?gene=TNFRSF11B
TNFRSF18	TNF Receptor Superfamily Member 18	Protein Coding	40	GC01M001203	3.50911	https://www.genecards.org/cgi-bin/carddisp.pl?gene=TNFRSF18
F2R	Coagulation Factor II Thrombin Receptor	Protein Coding	45	GC05P076716	3.50513	https://www.genecards.org/cgi-bin/carddisp.pl?gene=F2R
TCF7L2	Transcription Factor 7 Like 2	Protein Coding	45	GC10P112950	3.50289	https://www.genecards.org/cgi-bin/carddisp.pl?gene=TCF7L2
NRIP1	Nuclear Receptor Interacting Protein 1	Protein Coding	42	GC21M014961	3.49725	https://www.genecards.org/cgi-bin/carddisp.pl?gene=NRIP1
PRDM1	PR/SET Domain 1	Protein Coding	43	GC06P105993	3.495	https://www.genecards.org/cgi-bin/carddisp.pl?gene=PRDM1
ANGPT1	Angiopoietin 1	Protein Coding	44	GC08M107246	3.49421	https://www.genecards.org/cgi-bin/carddisp.pl?gene=ANGPT1
SIRT1	Sirtuin 1	Protein Coding	46	GC10P067884	3.4887	https://www.genecards.org/cgi-bin/carddisp.pl?gene=SIRT1
CEACAM5	CEA Cell Adhesion Molecule 5	Protein Coding	42	GC19P066761	3.48614	https://www.genecards.org/cgi-bin/carddisp.pl?gene=CEACAM5
UGT1A6	UDP Glucuronosyltransferase Family 1 Member A6	Protein Coding	42	GC02P233691	3.48446	https://www.genecards.org/cgi-bin/carddisp.pl?gene=UGT1A6
CCL24	C-C Motif Chemokine Ligand 24	Protein Coding	35	GC07M076814	3.48283	https://www.genecards.org/cgi-bin/carddisp.pl?gene=CCL24
DPP4	Dipeptidyl Peptidase 4	Protein Coding	48	GC02M161992	3.48029	https://www.genecards.org/cgi-bin/carddisp.pl?gene=DPP4
PDE4A	Phosphodiesterase 4A	Protein Coding	44	GC19P010416	3.47538	https://www.genecards.org/cgi-bin/carddisp.pl?gene=PDE4A
SLC40A1	Solute Carrier Family 40 Member 1	Protein Coding	44	GC02M189560	3.47183	https://www.genecards.org/cgi-bin/carddisp.pl?gene=SLC40A1
HSPA6	Heat Shock Protein Family A (Hsp70) Member 6	Protein Coding	43	GC01P161524	3.46155	https://www.genecards.org/cgi-bin/carddisp.pl?gene=HSPA6
C1S	Complement C1s	Protein Coding	47	GC12P021098	3.45766	https://www.genecards.org/cgi-bin/carddisp.pl?gene=C1S
TNFRSF10A	TNF Receptor Superfamily Member 10a	Protein Coding	43	GC08M023190	3.45595	https://www.genecards.org/cgi-bin/carddisp.pl?gene=TNFRSF10A
GSN	Gelsolin	Protein Coding	46	GC09P121201	3.45262	https://www.genecards.org/cgi-bin/carddisp.pl?gene=GSN
TRPV4	Transient Receptor Potential Cation Channel Subfamily V Member 4	Protein Coding	48	GC12M109783	3.45084	https://www.genecards.org/cgi-bin/carddisp.pl?gene=TRPV4
G6PD	Glucose-6-Phosphate Dehydrogenase	Protein Coding	48	GC0XM154551	3.44665	https://www.genecards.org/cgi-bin/carddisp.pl?gene=G6PD
APEX1	Apurinic/Apyrimidinic Endodeoxyribonuclease 1	Protein Coding	42	GC14P020455	3.44624	https://www.genecards.org/cgi-bin/carddisp.pl?gene=APEX1
H2AX	H2A.X Variant Histone	Protein Coding	34	GC11M119223	3.44528	https://www.genecards.org/cgi-bin/carddisp.pl?gene=H2AX
C1R	Complement C1r	Protein Coding	46	GC12M007750	3.44502	https://www.genecards.org/cgi-bin/carddisp.pl?gene=C1R
ATF6	Activating Transcription Factor 6	Protein Coding	45	GC01P161766	3.44448	https://www.genecards.org/cgi-bin/carddisp.pl?gene=ATF6
APEH	Acylaminoacyl-Peptide Hydrolase	Protein Coding	40	GC03P049673	3.44222	https://www.genecards.org/cgi-bin/carddisp.pl?gene=APEH
PTPRS	Protein Tyrosine Phosphatase Receptor Type S	Protein Coding	44	GC19M005495	3.43028	https://www.genecards.org/cgi-bin/carddisp.pl?gene=PTPRS
PLA2G7	Phospholipase A2 Group VII	Protein Coding	48	GC06M046704	3.42807	https://www.genecards.org/cgi-bin/carddisp.pl?gene=PLA2G7
BTK	Bruton Tyrosine Kinase	Protein Coding	50	GC0XM101349	3.42631	https://www.genecards.org/cgi-bin/carddisp.pl?gene=BTK
GAPDH	Glyceraldehyde-3-Phosphate Dehydrogenase	Protein Coding	47	GC12P021056	3.425	https://www.genecards.org/cgi-bin/carddisp.pl?gene=GAPDH
MIR29A	MicroRNA 29a	RNA Gene	22	GC07M130876	3.42364	https://www.genecards.org/cgi-bin/carddisp.pl?gene=MIR29A
PTCH1	Patched 1	Protein Coding	48	GC09M095442	3.42163	https://www.genecards.org/cgi-bin/carddisp.pl?gene=PTCH1
LGALS4	Galectin 4	Protein Coding	37	GC19M065749	3.42045	https://www.genecards.org/cgi-bin/carddisp.pl?gene=LGALS4
SMARCB1	SWI/SNF Related, Matrix Associated, Actin Dependent Regulator Of Chromatin, Subfamily B, Member 1	Protein Coding	44	GC22P023786	3.41612	https://www.genecards.org/cgi-bin/carddisp.pl?gene=SMARCB1
TLR1	Toll Like Receptor 1	Protein Coding	45	GC04M038793	3.41505	https://www.genecards.org/cgi-bin/carddisp.pl?gene=TLR1
CCL17	C-C Motif Chemokine Ligand 17	Protein Coding	38	GC16P057414	3.41293	https://www.genecards.org/cgi-bin/carddisp.pl?gene=CCL17
INSL4	Insulin Like 4	Protein Coding	32	GC09P005231	3.41283	https://www.genecards.org/cgi-bin/carddisp.pl?gene=INSL4
IL2RG	Interleukin 2 Receptor Subunit Gamma	Protein Coding	45	GC0XM071108	3.4106	https://www.genecards.org/cgi-bin/carddisp.pl?gene=IL2RG
SULT1A1	Sulfotransferase Family 1A Member 1	Protein Coding	41	GC16M036929	3.41037	https://www.genecards.org/cgi-bin/carddisp.pl?gene=SULT1A1
CLDN7	Claudin 7	Protein Coding	40	GC17M007259	3.40405	https://www.genecards.org/cgi-bin/carddisp.pl?gene=CLDN7
MAPK3	Mitogen-Activated Protein Kinase 3	Protein Coding	46	GC16M037120	3.40059	https://www.genecards.org/cgi-bin/carddisp.pl?gene=MAPK3
BLK	BLK Proto-Oncogene, Src Family Tyrosine Kinase	Protein Coding	48	GC08P011486	3.39702	https://www.genecards.org/cgi-bin/carddisp.pl?gene=BLK
CLU	Clusterin	Protein Coding	45	GC08M027596	3.39622	https://www.genecards.org/cgi-bin/carddisp.pl?gene=CLU
CCNA2	Cyclin A2	Protein Coding	44	GC04M121816	3.39594	https://www.genecards.org/cgi-bin/carddisp.pl?gene=CCNA2
HSF2	Heat Shock Transcription Factor 2	Protein Coding	42	GC06P122399	3.39367	https://www.genecards.org/cgi-bin/carddisp.pl?gene=HSF2
OR5V1	Olfactory Receptor Family 5 Subfamily V Member 1	Protein Coding	30	GC06M029353	3.38937	https://www.genecards.org/cgi-bin/carddisp.pl?gene=OR5V1
NOS1	Nitric Oxide Synthase 1	Protein Coding	48	GC12M117208	3.38515	https://www.genecards.org/cgi-bin/carddisp.pl?gene=NOS1
GPR12	G Protein-Coupled Receptor 12	Protein Coding	36	GC13M026755	3.38192	https://www.genecards.org/cgi-bin/carddisp.pl?gene=GPR12
MUC4	Mucin 4, Cell Surface Associated	Protein Coding	40	GC03M195746	3.3803	https://www.genecards.org/cgi-bin/carddisp.pl?gene=MUC4
GPSM3	G Protein Signaling Modulator 3	Protein Coding	33	GC06M065987	3.37315	https://www.genecards.org/cgi-bin/carddisp.pl?gene=GPSM3
RB1	RB Transcriptional Corepressor 1	Protein Coding	45	GC13P048303	3.36744	https://www.genecards.org/cgi-bin/carddisp.pl?gene=RB1
PARD3	Par-3 Family Cell Polarity Regulator	Protein Coding	40	GC10M034110	3.36616	https://www.genecards.org/cgi-bin/carddisp.pl?gene=PARD3
ALDH2	Aldehyde Dehydrogenase 2 Family Member	Protein Coding	49	GC12P111766	3.36095	https://www.genecards.org/cgi-bin/carddisp.pl?gene=ALDH2
GUCY2C	Guanylate Cyclase 2C	Protein Coding	44	GC12M014612	3.35544	https://www.genecards.org/cgi-bin/carddisp.pl?gene=GUCY2C
MAGI1	Membrane Associated Guanylate Kinase, WW And PDZ Domain Containing 1	Protein Coding	38	GC03M065330	3.35486	https://www.genecards.org/cgi-bin/carddisp.pl?gene=MAGI1
EWSR1	EWS RNA Binding Protein 1	Protein Coding	43	GC22P036820	3.35475	https://www.genecards.org/cgi-bin/carddisp.pl?gene=EWSR1
CRH	Corticotropin Releasing Hormone	Protein Coding	42	GC08M066176	3.35014	https://www.genecards.org/cgi-bin/carddisp.pl?gene=CRH
VIM	Vimentin	Protein Coding	48	GC10P017227	3.33793	https://www.genecards.org/cgi-bin/carddisp.pl?gene=VIM
SBNO2	Strawberry Notch Homolog 2	Protein Coding	32	GC19M001107	3.3212	https://www.genecards.org/cgi-bin/carddisp.pl?gene=SBNO2
ENTPD1	Ectonucleoside Triphosphate Diphosphohydrolase 1	Protein Coding	46	GC10P095711	3.31907	https://www.genecards.org/cgi-bin/carddisp.pl?gene=ENTPD1
GJB6	Gap Junction Protein Beta 6	Protein Coding	42	GC13M020221	3.303	https://www.genecards.org/cgi-bin/carddisp.pl?gene=GJB6
MB	Myoglobin	Protein Coding	42	GC22M035606	3.29695	https://www.genecards.org/cgi-bin/carddisp.pl?gene=MB
SERPINA4	Serpin Family A Member 4	Protein Coding	41	GC14P094561	3.29275	https://www.genecards.org/cgi-bin/carddisp.pl?gene=SERPINA4
EGR1	Early Growth Response 1	Protein Coding	42	GC05P138465	3.28789	https://www.genecards.org/cgi-bin/carddisp.pl?gene=EGR1
TDGF1	Teratocarcinoma-Derived Growth Factor 1	Protein Coding	40	GC03P046853	3.28518	https://www.genecards.org/cgi-bin/carddisp.pl?gene=TDGF1
HSPA1A	Heat Shock Protein Family A (Hsp70) Member 1A	Protein Coding	44	GC06P083713	3.27914	https://www.genecards.org/cgi-bin/carddisp.pl?gene=HSPA1A
PBX2	PBX Homeobox 2	Protein Coding	37	GC06M032184	3.27182	https://www.genecards.org/cgi-bin/carddisp.pl?gene=PBX2
MIR106B	MicroRNA 106b	RNA Gene	22	GC07M101892	3.27056	https://www.genecards.org/cgi-bin/carddisp.pl?gene=MIR106B
CDK4	Cyclin Dependent Kinase 4	Protein Coding	50	GC12M057743	3.26778	https://www.genecards.org/cgi-bin/carddisp.pl?gene=CDK4
GZMA	Granzyme A	Protein Coding	42	GC05P055102	3.25258	https://www.genecards.org/cgi-bin/carddisp.pl?gene=GZMA
MIR15A	MicroRNA 15a	RNA Gene	17	GC13M050049	3.25189	https://www.genecards.org/cgi-bin/carddisp.pl?gene=MIR15A
SHH	Sonic Hedgehog Signaling Molecule	Protein Coding	48	GC07M155799	3.25014	https://www.genecards.org/cgi-bin/carddisp.pl?gene=SHH
P4HA2	Prolyl 4-Hydroxylase Subunit Alpha 2	Protein Coding	45	GC05M132191	3.243	https://www.genecards.org/cgi-bin/carddisp.pl?gene=P4HA2
MMP12	Matrix Metallopeptidase 12	Protein Coding	45	GC11M102862	3.24026	https://www.genecards.org/cgi-bin/carddisp.pl?gene=MMP12
WASHC5	WASH Complex Subunit 5	Protein Coding	30	GC08M132157	3.2367	https://www.genecards.org/cgi-bin/carddisp.pl?gene=WASHC5
TAGLN	Transgelin	Protein Coding	42	GC11P117199	3.23549	https://www.genecards.org/cgi-bin/carddisp.pl?gene=TAGLN
CD24	CD24 Molecule	Protein Coding	34	GC06M106969	3.23361	https://www.genecards.org/cgi-bin/carddisp.pl?gene=CD24
RECQL4	RecQ Like Helicase 4	Protein Coding	41	GC08M145425	3.22729	https://www.genecards.org/cgi-bin/carddisp.pl?gene=RECQL4
CDK2	Cyclin Dependent Kinase 2	Protein Coding	49	GC12P055966	3.22658	https://www.genecards.org/cgi-bin/carddisp.pl?gene=CDK2
LRP6	LDL Receptor Related Protein 6	Protein Coding	46	GC12M021134	3.22528	https://www.genecards.org/cgi-bin/carddisp.pl?gene=LRP6
SI	Sucrase-Isomaltase	Protein Coding	44	GC03M164978	3.22513	https://www.genecards.org/cgi-bin/carddisp.pl?gene=SI
TYMS	Thymidylate Synthetase	Protein Coding	46	GC18P000657	3.21565	https://www.genecards.org/cgi-bin/carddisp.pl?gene=TYMS
ENO2	Enolase 2	Protein Coding	45	GC12P006913	3.21349	https://www.genecards.org/cgi-bin/carddisp.pl?gene=ENO2
FCAR	Fc Alpha Receptor	Protein Coding	41	GC19P067387	3.21089	https://www.genecards.org/cgi-bin/carddisp.pl?gene=FCAR
TFAP2A	Transcription Factor AP-2 Alpha	Protein Coding	45	GC06M010393	3.1977	https://www.genecards.org/cgi-bin/carddisp.pl?gene=TFAP2A
TNFSF13B	TNF Superfamily Member 13b	Protein Coding	43	GC13P108251	3.1972	https://www.genecards.org/cgi-bin/carddisp.pl?gene=TNFSF13B
INPP5E	Inositol Polyphosphate-5-Phosphatase E	Protein Coding	40	GC09M136428	3.19633	https://www.genecards.org/cgi-bin/carddisp.pl?gene=INPP5E
UBE2L3	Ubiquitin Conjugating Enzyme E2 L3	Protein Coding	43	GC22P021549	3.19491	https://www.genecards.org/cgi-bin/carddisp.pl?gene=UBE2L3
JAZF1	JAZF Zinc Finger 1	Protein Coding	37	GC07M027830	3.19491	https://www.genecards.org/cgi-bin/carddisp.pl?gene=JAZF1
SCYL1	SCY1 Like Pseudokinase 1	Protein Coding	41	GC11P065525	3.19146	https://www.genecards.org/cgi-bin/carddisp.pl?gene=SCYL1
DAB2	DAB Adaptor Protein 2	Protein Coding	41	GC05M039371	3.187	https://www.genecards.org/cgi-bin/carddisp.pl?gene=DAB2
S100B	S100 Calcium Binding Protein B	Protein Coding	44	GC21M050764	3.17757	https://www.genecards.org/cgi-bin/carddisp.pl?gene=S100B
MIR27A	MicroRNA 27a	RNA Gene	23	GC19M014484	3.17685	https://www.genecards.org/cgi-bin/carddisp.pl?gene=MIR27A
MIR19A	MicroRNA 19a	RNA Gene	20	GC13P091554	3.17427	https://www.genecards.org/cgi-bin/carddisp.pl?gene=MIR19A
MAP2K1	Mitogen-Activated Protein Kinase Kinase 1	Protein Coding	51	GC15P066386	3.17278	https://www.genecards.org/cgi-bin/carddisp.pl?gene=MAP2K1
DSP	Desmoplakin	Protein Coding	48	GC06P007541	3.16972	https://www.genecards.org/cgi-bin/carddisp.pl?gene=DSP
IL13RA2	Interleukin 13 Receptor Subunit Alpha 2	Protein Coding	38	GC0XM115003	3.16795	https://www.genecards.org/cgi-bin/carddisp.pl?gene=IL13RA2
AP3B1	Adaptor Related Protein Complex 3 Subunit Beta 1	Protein Coding	44	GC05M078000	3.1666	https://www.genecards.org/cgi-bin/carddisp.pl?gene=AP3B1
CASP9	Caspase 9	Protein Coding	45	GC01M015491	3.16552	https://www.genecards.org/cgi-bin/carddisp.pl?gene=CASP9
PI3	Peptidase Inhibitor 3	Protein Coding	38	GC20P045174	3.16471	https://www.genecards.org/cgi-bin/carddisp.pl?gene=PI3
NUP210	Nucleoporin 210	Protein Coding	40	GC03M020709	3.16195	https://www.genecards.org/cgi-bin/carddisp.pl?gene=NUP210
POU5F1	POU Class 5 Homeobox 1	Protein Coding	44	GC06M065909	3.15816	https://www.genecards.org/cgi-bin/carddisp.pl?gene=POU5F1
CLIC1	Chloride Intracellular Channel 1	Protein Coding	40	GC06M065968	3.15805	https://www.genecards.org/cgi-bin/carddisp.pl?gene=CLIC1
ERN1	Endoplasmic Reticulum To Nucleus Signaling 1	Protein Coding	44	GC17M064039	3.15073	https://www.genecards.org/cgi-bin/carddisp.pl?gene=ERN1
HSP90AA1	Heat Shock Protein 90 Alpha Family Class A Member 1	Protein Coding	46	GC14M102080	3.14948	https://www.genecards.org/cgi-bin/carddisp.pl?gene=HSP90AA1
BSG	Basigin (Ok Blood Group)	Protein Coding	42	GC19P000571	3.14594	https://www.genecards.org/cgi-bin/carddisp.pl?gene=BSG
FLG	Filaggrin	Protein Coding	40	GC01M152274	3.1414	https://www.genecards.org/cgi-bin/carddisp.pl?gene=FLG
HLA-DMA	Major Histocompatibility Complex, Class II, DM Alpha	Protein Coding	39	GC06M066028	3.13477	https://www.genecards.org/cgi-bin/carddisp.pl?gene=HLA-DMA
CTC1	CST Telomere Replication Complex Component 1	Protein Coding	34	GC17M010450	3.13047	https://www.genecards.org/cgi-bin/carddisp.pl?gene=CTC1
IL6-AS1	IL6 Antisense RNA 1	RNA Gene	12	GC07M022728	3.12638	https://www.genecards.org/cgi-bin/carddisp.pl?gene=IL6-AS1
GTF2I	General Transcription Factor IIi	Protein Coding	40	GC07P075448	3.12339	https://www.genecards.org/cgi-bin/carddisp.pl?gene=GTF2I
FABP2	Fatty Acid Binding Protein 2	Protein Coding	41	GC04M119317	3.12299	https://www.genecards.org/cgi-bin/carddisp.pl?gene=FABP2
VTN	Vitronectin	Protein Coding	42	GC17M035135	3.11791	https://www.genecards.org/cgi-bin/carddisp.pl?gene=VTN
TGFB3	Transforming Growth Factor Beta 3	Protein Coding	45	GC14M075958	3.11646	https://www.genecards.org/cgi-bin/carddisp.pl?gene=TGFB3
TF	Transferrin	Protein Coding	48	GC03P134296	3.10664	https://www.genecards.org/cgi-bin/carddisp.pl?gene=TF
SOX4	SRY-Box Transcription Factor 4	Protein Coding	42	GC06P021593	3.10378	https://www.genecards.org/cgi-bin/carddisp.pl?gene=SOX4
PTGER2	Prostaglandin E Receptor 2	Protein Coding	46	GC14P052314	3.1003	https://www.genecards.org/cgi-bin/carddisp.pl?gene=PTGER2
MIR20A	MicroRNA 20a	RNA Gene	20	GC13P091555	3.09797	https://www.genecards.org/cgi-bin/carddisp.pl?gene=MIR20A
SFTPD	Surfactant Protein D	Protein Coding	42	GC10M079937	3.09321	https://www.genecards.org/cgi-bin/carddisp.pl?gene=SFTPD
LAMP1	Lysosomal Associated Membrane Protein 1	Protein Coding	41	GC13P113297	3.09229	https://www.genecards.org/cgi-bin/carddisp.pl?gene=LAMP1
TNPO3	Transportin 3	Protein Coding	40	GC07M128954	3.09138	https://www.genecards.org/cgi-bin/carddisp.pl?gene=TNPO3
LST1	Leukocyte Specific Transcript 1	Protein Coding	36	GC06P083696	3.08702	https://www.genecards.org/cgi-bin/carddisp.pl?gene=LST1
WASL	WASP Like Actin Nucleation Promoting Factor	Protein Coding	40	GC07M123681	3.08601	https://www.genecards.org/cgi-bin/carddisp.pl?gene=WASL
MIR196A1	MicroRNA 196a-1	RNA Gene	22	GC17M048632	3.08575	https://www.genecards.org/cgi-bin/carddisp.pl?gene=MIR196A1
UCN2	Urocortin 2	Protein Coding	32	GC03M048561	3.08141	https://www.genecards.org/cgi-bin/carddisp.pl?gene=UCN2
GCKR	Glucokinase Regulator	Protein Coding	41	GC02P027496	3.0799	https://www.genecards.org/cgi-bin/carddisp.pl?gene=GCKR
KPNA7	Karyopherin Subunit Alpha 7	Protein Coding	30	GC07M099173	3.0799	https://www.genecards.org/cgi-bin/carddisp.pl?gene=KPNA7
DAPK1	Death Associated Protein Kinase 1	Protein Coding	47	GC09P087497	3.07219	https://www.genecards.org/cgi-bin/carddisp.pl?gene=DAPK1
CALR	Calreticulin	Protein Coding	49	GC19P012938	3.0594	https://www.genecards.org/cgi-bin/carddisp.pl?gene=CALR
MYH11	Myosin Heavy Chain 11	Protein Coding	45	GC16M015705	3.05921	https://www.genecards.org/cgi-bin/carddisp.pl?gene=MYH11
PPIG	Peptidylprolyl Isomerase G	Protein Coding	40	GC02P169584	3.05754	https://www.genecards.org/cgi-bin/carddisp.pl?gene=PPIG
PPARA	Peroxisome Proliferator Activated Receptor Alpha	Protein Coding	44	GC22P046150	3.05315	https://www.genecards.org/cgi-bin/carddisp.pl?gene=PPARA
NPL	N-Acetylneuraminate Pyruvate Lyase	Protein Coding	38	GC01P182758	3.05185	https://www.genecards.org/cgi-bin/carddisp.pl?gene=NPL
PPM1L	Protein Phosphatase, Mg2+/Mn2+ Dependent 1L	Protein Coding	36	GC03P160755	3.05185	https://www.genecards.org/cgi-bin/carddisp.pl?gene=PPM1L
ADGRE3	Adhesion G Protein-Coupled Receptor E3	Protein Coding	33	GC19M014619	3.05185	https://www.genecards.org/cgi-bin/carddisp.pl?gene=ADGRE3
HOXA13	Homeobox A13	Protein Coding	42	GC07M027594	3.05028	https://www.genecards.org/cgi-bin/carddisp.pl?gene=HOXA13
RAB27A	RAB27A, Member RAS Oncogene Family	Protein Coding	47	GC15M055202	3.04967	https://www.genecards.org/cgi-bin/carddisp.pl?gene=RAB27A
MME	Membrane Metalloendopeptidase	Protein Coding	48	GC03P155024	3.04956	https://www.genecards.org/cgi-bin/carddisp.pl?gene=MME
IFITM3	Interferon Induced Transmembrane Protein 3	Protein Coding	41	GC11M000319	3.04779	https://www.genecards.org/cgi-bin/carddisp.pl?gene=IFITM3
RPL39P28	Ribosomal Protein L39 Pseudogene 28	Pseudogene	9	GC12M068001	3.04779	https://www.genecards.org/cgi-bin/carddisp.pl?gene=RPL39P28
FMNL2	Formin Like 2	Protein Coding	37	GC02P152335	3.0411	https://www.genecards.org/cgi-bin/carddisp.pl?gene=FMNL2
IL16	Interleukin 16	Protein Coding	40	GC15P081159	3.03484	https://www.genecards.org/cgi-bin/carddisp.pl?gene=IL16
GPD2	Glycerol-3-Phosphate Dehydrogenase 2	Protein Coding	45	GC02P156401	3.03371	https://www.genecards.org/cgi-bin/carddisp.pl?gene=GPD2
CRHR1	Corticotropin Releasing Hormone Receptor 1	Protein Coding	42	GC17P045784	3.03237	https://www.genecards.org/cgi-bin/carddisp.pl?gene=CRHR1
RSPO1	R-Spondin 1	Protein Coding	42	GC01M037612	3.03001	https://www.genecards.org/cgi-bin/carddisp.pl?gene=RSPO1
TLR6	Toll Like Receptor 6	Protein Coding	42	GC04M038828	3.02339	https://www.genecards.org/cgi-bin/carddisp.pl?gene=TLR6
LGALS9	Galectin 9	Protein Coding	38	GC17P027629	3.02161	https://www.genecards.org/cgi-bin/carddisp.pl?gene=LGALS9
EPHX1	Epoxide Hydrolase 1	Protein Coding	44	GC01P225810	3.01915	https://www.genecards.org/cgi-bin/carddisp.pl?gene=EPHX1
NORAD	Non-Coding RNA Activated By DNA Damage	RNA Gene	15	GC20M036255	3.01746	https://www.genecards.org/cgi-bin/carddisp.pl?gene=NORAD
MDH2	Malate Dehydrogenase 2	Protein Coding	46	GC07P076048	3.01356	https://www.genecards.org/cgi-bin/carddisp.pl?gene=MDH2
ALOX12	Arachidonate 12-Lipoxygenase, 12S Type	Protein Coding	43	GC17P006995	3.0135	https://www.genecards.org/cgi-bin/carddisp.pl?gene=ALOX12
WASHC4	WASH Complex Subunit 4	Protein Coding	27	GC12P105108	3.00879	https://www.genecards.org/cgi-bin/carddisp.pl?gene=WASHC4
IFNB1	Interferon Beta 1	Protein Coding	41	GC09M021077	2.99983	https://www.genecards.org/cgi-bin/carddisp.pl?gene=IFNB1
NCF2	Neutrophil Cytosolic Factor 2	Protein Coding	45	GC01M183555	2.99953	https://www.genecards.org/cgi-bin/carddisp.pl?gene=NCF2
LPL	Lipoprotein Lipase	Protein Coding	48	GC08P019901	2.9992	https://www.genecards.org/cgi-bin/carddisp.pl?gene=LPL
RPS14P1	Ribosomal Protein S14 Pseudogene 1	Pseudogene	7	GC01M206695	2.99858	https://www.genecards.org/cgi-bin/carddisp.pl?gene=RPS14P1
TSLP	Thymic Stromal Lymphopoietin	Protein Coding	37	GC05P111070	2.99576	https://www.genecards.org/cgi-bin/carddisp.pl?gene=TSLP
FADD	Fas Associated Via Death Domain	Protein Coding	44	GC11P070203	2.99569	https://www.genecards.org/cgi-bin/carddisp.pl?gene=FADD
TNFRSF8	TNF Receptor Superfamily Member 8	Protein Coding	41	GC01P012063	2.99326	https://www.genecards.org/cgi-bin/carddisp.pl?gene=TNFRSF8
GMPPB	GDP-Mannose Pyrophosphorylase B	Protein Coding	42	GC03M049716	2.98396	https://www.genecards.org/cgi-bin/carddisp.pl?gene=GMPPB
RAC3	Rac Family Small GTPase 3	Protein Coding	43	GC17P082031	2.98395	https://www.genecards.org/cgi-bin/carddisp.pl?gene=RAC3
MIR499A	MicroRNA 499a	RNA Gene	22	GC20P034990	2.98239	https://www.genecards.org/cgi-bin/carddisp.pl?gene=MIR499A
TNFRSF9	TNF Receptor Superfamily Member 9	Protein Coding	41	GC01M007915	2.97163	https://www.genecards.org/cgi-bin/carddisp.pl?gene=TNFRSF9
ZGPAT	Zinc Finger CCCH-Type And G-Patch Domain Containing	Protein Coding	35	GC20P063707	2.97163	https://www.genecards.org/cgi-bin/carddisp.pl?gene=ZGPAT
HSPG2	Heparan Sulfate Proteoglycan 2	Protein Coding	46	GC01M021822	2.97064	https://www.genecards.org/cgi-bin/carddisp.pl?gene=HSPG2
IL12RB1	Interleukin 12 Receptor Subunit Beta 1	Protein Coding	42	GC19M018058	2.96366	https://www.genecards.org/cgi-bin/carddisp.pl?gene=IL12RB1
SAG	S-Antigen Visual Arrestin	Protein Coding	44	GC02P233393	2.96278	https://www.genecards.org/cgi-bin/carddisp.pl?gene=SAG
JRKL	JRK Like	Protein Coding	33	GC11P096389	2.96278	https://www.genecards.org/cgi-bin/carddisp.pl?gene=JRKL
MIR139	MicroRNA 139	RNA Gene	21	GC11M072615	2.95422	https://www.genecards.org/cgi-bin/carddisp.pl?gene=MIR139
GTF2H4	General Transcription Factor IIH Subunit 4	Protein Coding	39	GC06P083679	2.94312	https://www.genecards.org/cgi-bin/carddisp.pl?gene=GTF2H4
RIPK3	Receptor Interacting Serine/Threonine Kinase 3	Protein Coding	40	GC14M024336	2.94192	https://www.genecards.org/cgi-bin/carddisp.pl?gene=RIPK3
PHB1	Prohibitin 1	Protein Coding	36	GC17M049406	2.94152	https://www.genecards.org/cgi-bin/carddisp.pl?gene=PHB1
BIRC2	Baculoviral IAP Repeat Containing 2	Protein Coding	44	GC11P102347	2.94006	https://www.genecards.org/cgi-bin/carddisp.pl?gene=BIRC2
SNAI2	Snail Family Transcriptional Repressor 2	Protein Coding	42	GC08M048917	2.93973	https://www.genecards.org/cgi-bin/carddisp.pl?gene=SNAI2
MIR93	MicroRNA 93	RNA Gene	22	GC07M101891	2.9367	https://www.genecards.org/cgi-bin/carddisp.pl?gene=MIR93
MAPK8	Mitogen-Activated Protein Kinase 8	Protein Coding	47	GC10P048306	2.93434	https://www.genecards.org/cgi-bin/carddisp.pl?gene=MAPK8
VIL1	Villin 1	Protein Coding	40	GC02P218419	2.93193	https://www.genecards.org/cgi-bin/carddisp.pl?gene=VIL1
SLC19A1	Solute Carrier Family 19 Member 1	Protein Coding	45	GC21M045493	2.92805	https://www.genecards.org/cgi-bin/carddisp.pl?gene=SLC19A1
UBE4A	Ubiquitination Factor E4A	Protein Coding	40	GC11P118359	2.92722	https://www.genecards.org/cgi-bin/carddisp.pl?gene=UBE4A
ANGPTL4	Angiopoietin Like 4	Protein Coding	43	GC19P008363	2.9261	https://www.genecards.org/cgi-bin/carddisp.pl?gene=ANGPTL4
PLK1	Polo Like Kinase 1	Protein Coding	48	GC16P024283	2.91921	https://www.genecards.org/cgi-bin/carddisp.pl?gene=PLK1
SLC22A23	Solute Carrier Family 22 Member 23	Protein Coding	35	GC06M003269	2.91756	https://www.genecards.org/cgi-bin/carddisp.pl?gene=SLC22A23
MIR15B	MicroRNA 15b	RNA Gene	20	GC03P160404	2.91657	https://www.genecards.org/cgi-bin/carddisp.pl?gene=MIR15B
PERP	P53 Apoptosis Effector Related To PMP22	Protein Coding	40	GC06M138088	2.91312	https://www.genecards.org/cgi-bin/carddisp.pl?gene=PERP
MUC3B	Mucin 3B, Cell Surface Associated	Protein Coding	19	GC07U903146	2.91082	https://www.genecards.org/cgi-bin/carddisp.pl?gene=MUC3B
REG1A	Regenerating Family Member 1 Alpha	Protein Coding	40	GC02P079120	2.90553	https://www.genecards.org/cgi-bin/carddisp.pl?gene=REG1A
MIR124-1	MicroRNA 124-1	RNA Gene	21	GC08M009903	2.90407	https://www.genecards.org/cgi-bin/carddisp.pl?gene=MIR124-1
SERPINH1	Serpin Family H Member 1	Protein Coding	44	GC11P075562	2.90124	https://www.genecards.org/cgi-bin/carddisp.pl?gene=SERPINH1
IKZF3	IKAROS Family Zinc Finger 3	Protein Coding	41	GC17M042354	2.89946	https://www.genecards.org/cgi-bin/carddisp.pl?gene=IKZF3
PLCH2	Phospholipase C Eta 2	Protein Coding	37	GC01P003930	2.89946	https://www.genecards.org/cgi-bin/carddisp.pl?gene=PLCH2
MMEL1	Membrane Metalloendopeptidase Like 1	Protein Coding	36	GC01M002590	2.89946	https://www.genecards.org/cgi-bin/carddisp.pl?gene=MMEL1
SLC2A4RG	SLC2A4 Regulator	Protein Coding	36	GC20P063739	2.89946	https://www.genecards.org/cgi-bin/carddisp.pl?gene=SLC2A4RG
TNFSF8	TNF Superfamily Member 8	Protein Coding	36	GC09M114893	2.89946	https://www.genecards.org/cgi-bin/carddisp.pl?gene=TNFSF8
NXPE1	Neurexophilin And PC-Esterase Domain Family Member 1	Protein Coding	30	GC11M114521	2.89946	https://www.genecards.org/cgi-bin/carddisp.pl?gene=NXPE1
ENTR1	Endosome Associated Trafficking Regulator 1	Protein Coding	27	GC09M136403	2.89946	https://www.genecards.org/cgi-bin/carddisp.pl?gene=ENTR1
GATD3	Glutamine Amidotransferase Class 1 Domain Containing 3	Protein Coding	26	GC21P044135	2.89946	https://www.genecards.org/cgi-bin/carddisp.pl?gene=GATD3
LINC00598	Long Intergenic Non-Protein Coding RNA 598	RNA Gene	17	GC13M040105	2.89946	https://www.genecards.org/cgi-bin/carddisp.pl?gene=LINC00598
PITX1-AS1	PITX1 Antisense RNA 1	RNA Gene	17	GC05P135035	2.89946	https://www.genecards.org/cgi-bin/carddisp.pl?gene=PITX1-AS1
FGFR1	Fibroblast Growth Factor Receptor 1	Protein Coding	52	GC08M038400	2.89942	https://www.genecards.org/cgi-bin/carddisp.pl?gene=FGFR1
MDK	Midkine	Protein Coding	42	GC11P046380	2.89835	https://www.genecards.org/cgi-bin/carddisp.pl?gene=MDK
OCLN	Occludin	Protein Coding	42	GC05P069492	2.89649	https://www.genecards.org/cgi-bin/carddisp.pl?gene=OCLN
PRRC2A	Proline Rich Coiled-Coil 2A	Protein Coding	33	GC06P083697	2.89265	https://www.genecards.org/cgi-bin/carddisp.pl?gene=PRRC2A
CFH	Complement Factor H	Protein Coding	45	GC01P196621	2.89126	https://www.genecards.org/cgi-bin/carddisp.pl?gene=CFH
TH	Tyrosine Hydroxylase	Protein Coding	49	GC11M002163	2.88615	https://www.genecards.org/cgi-bin/carddisp.pl?gene=TH
PROCR	Protein C Receptor	Protein Coding	41	GC20P035171	2.88172	https://www.genecards.org/cgi-bin/carddisp.pl?gene=PROCR
CCNB1	Cyclin B1	Protein Coding	44	GC05P069167	2.88133	https://www.genecards.org/cgi-bin/carddisp.pl?gene=CCNB1
BECN1	Beclin 1	Protein Coding	44	GC17M042810	2.87414	https://www.genecards.org/cgi-bin/carddisp.pl?gene=BECN1
EHMT2	Euchromatic Histone Lysine Methyltransferase 2	Protein Coding	44	GC06M031879	2.87373	https://www.genecards.org/cgi-bin/carddisp.pl?gene=EHMT2
MIR149	MicroRNA 149	RNA Gene	22	GC02P240456	2.87301	https://www.genecards.org/cgi-bin/carddisp.pl?gene=MIR149
LCK	LCK Proto-Oncogene, Src Family Tyrosine Kinase	Protein Coding	50	GC01P032251	2.86313	https://www.genecards.org/cgi-bin/carddisp.pl?gene=LCK
HMGB2	High Mobility Group Box 2	Protein Coding	40	GC04M173331	2.86185	https://www.genecards.org/cgi-bin/carddisp.pl?gene=HMGB2
RHOD	Ras Homolog Family Member D	Protein Coding	37	GC11P070125	2.8617	https://www.genecards.org/cgi-bin/carddisp.pl?gene=RHOD
SEC16A	SEC16 Homolog A, Endoplasmic Reticulum Export Factor	Protein Coding	36	GC09M136440	2.85881	https://www.genecards.org/cgi-bin/carddisp.pl?gene=SEC16A
LIFR	LIF Receptor Subunit Alpha	Protein Coding	45	GC05M038475	2.85725	https://www.genecards.org/cgi-bin/carddisp.pl?gene=LIFR
XBP1	X-Box Binding Protein 1	Protein Coding	44	GC22M028794	2.85176	https://www.genecards.org/cgi-bin/carddisp.pl?gene=XBP1
MSH5	MutS Homolog 5	Protein Coding	40	GC06P083709	2.84538	https://www.genecards.org/cgi-bin/carddisp.pl?gene=MSH5
CCN4	Cellular Communication Network Factor 4	Protein Coding	30	GC08P133192	2.84226	https://www.genecards.org/cgi-bin/carddisp.pl?gene=CCN4
TIAL1	TIA1 Cytotoxic Granule Associated RNA Binding Protein Like 1	Protein Coding	39	GC10M119571	2.84218	https://www.genecards.org/cgi-bin/carddisp.pl?gene=TIAL1
KCP	Kielin Cysteine Rich BMP Regulator	Protein Coding	34	GC07M128862	2.8367	https://www.genecards.org/cgi-bin/carddisp.pl?gene=KCP
MROH3P	Maestro Heat Like Repeat Family Member 3, Pseudogene	Pseudogene	13	GC01P200920	2.83524	https://www.genecards.org/cgi-bin/carddisp.pl?gene=MROH3P
ID2	Inhibitor Of DNA Binding 2	Protein Coding	42	GC02P008678	2.83422	https://www.genecards.org/cgi-bin/carddisp.pl?gene=ID2
CYP21A2	Cytochrome P450 Family 21 Subfamily A Member 2	Protein Coding	44	GC06P083719	2.83009	https://www.genecards.org/cgi-bin/carddisp.pl?gene=CYP21A2
DNAL4	Dynein Axonemal Light Chain 4	Protein Coding	38	GC22M038778	2.82788	https://www.genecards.org/cgi-bin/carddisp.pl?gene=DNAL4
USP4	Ubiquitin Specific Peptidase 4	Protein Coding	42	GC03M049277	2.81385	https://www.genecards.org/cgi-bin/carddisp.pl?gene=USP4
SETD2	SET Domain Containing 2, Histone Lysine Methyltransferase	Protein Coding	45	GC03M047033	2.81256	https://www.genecards.org/cgi-bin/carddisp.pl?gene=SETD2
SLC34A1	Solute Carrier Family 34 Member 1	Protein Coding	42	GC05P177500	2.81224	https://www.genecards.org/cgi-bin/carddisp.pl?gene=SLC34A1
CYP27B1	Cytochrome P450 Family 27 Subfamily B Member 1	Protein Coding	46	GC12M057757	2.81173	https://www.genecards.org/cgi-bin/carddisp.pl?gene=CYP27B1
TYMP	Thymidine Phosphorylase	Protein Coding	45	GC22M050525	2.80797	https://www.genecards.org/cgi-bin/carddisp.pl?gene=TYMP
FOXF1	Forkhead Box F1	Protein Coding	41	GC16P086510	2.80782	https://www.genecards.org/cgi-bin/carddisp.pl?gene=FOXF1
ERBB4	Erb-B2 Receptor Tyrosine Kinase 4	Protein Coding	52	GC02M211375	2.80703	https://www.genecards.org/cgi-bin/carddisp.pl?gene=ERBB4
ACKR2	Atypical Chemokine Receptor 2	Protein Coding	37	GC03P042804	2.80647	https://www.genecards.org/cgi-bin/carddisp.pl?gene=ACKR2
NRP1	Neuropilin 1	Protein Coding	45	GC10M033177	2.80633	https://www.genecards.org/cgi-bin/carddisp.pl?gene=NRP1
YAP1	Yes1 Associated Transcriptional Regulator	Protein Coding	45	GC11P102110	2.80123	https://www.genecards.org/cgi-bin/carddisp.pl?gene=YAP1
CD244	CD244 Molecule	Protein Coding	42	GC01M160830	2.80032	https://www.genecards.org/cgi-bin/carddisp.pl?gene=CD244
MIR483	MicroRNA 483	RNA Gene	20	GC11M003297	2.79696	https://www.genecards.org/cgi-bin/carddisp.pl?gene=MIR483
MIR25	MicroRNA 25	RNA Gene	21	GC07M100093	2.79548	https://www.genecards.org/cgi-bin/carddisp.pl?gene=MIR25
PLA2G4F	Phospholipase A2 Group IVF	Protein Coding	37	GC15M042139	2.79074	https://www.genecards.org/cgi-bin/carddisp.pl?gene=PLA2G4F
LRRC57	Leucine Rich Repeat Containing 57	Protein Coding	34	GC15M042576	2.79074	https://www.genecards.org/cgi-bin/carddisp.pl?gene=LRRC57
METTL9	Methyltransferase Like 9	Protein Coding	33	GC16P022211	2.79074	https://www.genecards.org/cgi-bin/carddisp.pl?gene=METTL9
TMEM201	Transmembrane Protein 201	Protein Coding	32	GC01P009588	2.79074	https://www.genecards.org/cgi-bin/carddisp.pl?gene=TMEM201
IGSF6-DREV1	Region Containing Immunoglobulin Superfamily, Member 6 And DREV1	Uncategorized	2	GC16U900497	2.79074	https://www.genecards.org/cgi-bin/carddisp.pl?gene=IGSF6-DREV1
ALOX15	Arachidonate 15-Lipoxygenase	Protein Coding	44	GC17M004630	2.79059	https://www.genecards.org/cgi-bin/carddisp.pl?gene=ALOX15
AICDA	Activation Induced Cytidine Deaminase	Protein Coding	42	GC12M008602	2.78882	https://www.genecards.org/cgi-bin/carddisp.pl?gene=AICDA
ELAVL1	ELAV Like RNA Binding Protein 1	Protein Coding	40	GC19M007958	2.78857	https://www.genecards.org/cgi-bin/carddisp.pl?gene=ELAVL1
MIR320A	MicroRNA 320a	RNA Gene	21	GC08M022268	2.78354	https://www.genecards.org/cgi-bin/carddisp.pl?gene=MIR320A
DCLK1	Doublecortin Like Kinase 1	Protein Coding	44	GC13M035768	2.78198	https://www.genecards.org/cgi-bin/carddisp.pl?gene=DCLK1
GPR65	G Protein-Coupled Receptor 65	Protein Coding	37	GC14P088005	2.78073	https://www.genecards.org/cgi-bin/carddisp.pl?gene=GPR65
KLF4	Kruppel Like Factor 4	Protein Coding	44	GC09M107484	2.77855	https://www.genecards.org/cgi-bin/carddisp.pl?gene=KLF4
MIR182	MicroRNA 182	RNA Gene	21	GC07M129770	2.77625	https://www.genecards.org/cgi-bin/carddisp.pl?gene=MIR182
AFP	Alpha Fetoprotein	Protein Coding	45	GC04P073431	2.77512	https://www.genecards.org/cgi-bin/carddisp.pl?gene=AFP
MAPK1	Mitogen-Activated Protein Kinase 1	Protein Coding	49	GC22M021759	2.76823	https://www.genecards.org/cgi-bin/carddisp.pl?gene=MAPK1
U2AF1	U2 Small Nuclear RNA Auxiliary Factor 1	Protein Coding	42	GC21M043092	2.76752	https://www.genecards.org/cgi-bin/carddisp.pl?gene=U2AF1
PFKFB4	6-Phosphofructo-2-Kinase/Fructose-2,6-Biphosphatase 4	Protein Coding	41	GC03M048517	2.76282	https://www.genecards.org/cgi-bin/carddisp.pl?gene=PFKFB4
IP6K1	Inositol Hexakisphosphate Kinase 1	Protein Coding	38	GC03M051199	2.76282	https://www.genecards.org/cgi-bin/carddisp.pl?gene=IP6K1
IP6K2	Inositol Hexakisphosphate Kinase 2	Protein Coding	37	GC03M048688	2.76282	https://www.genecards.org/cgi-bin/carddisp.pl?gene=IP6K2
RARRES2	Retinoic Acid Receptor Responder 2	Protein Coding	38	GC07M150333	2.75972	https://www.genecards.org/cgi-bin/carddisp.pl?gene=RARRES2
F2RL3	F2R Like Thrombin Or Trypsin Receptor 3	Protein Coding	44	GC19P016888	2.7565	https://www.genecards.org/cgi-bin/carddisp.pl?gene=F2RL3
FASN	Fatty Acid Synthase	Protein Coding	47	GC17M082078	2.75648	https://www.genecards.org/cgi-bin/carddisp.pl?gene=FASN
TYR	Tyrosinase	Protein Coding	46	GC11P089177	2.75626	https://www.genecards.org/cgi-bin/carddisp.pl?gene=TYR
KITLG	KIT Ligand	Protein Coding	43	GC12M088492	2.74941	https://www.genecards.org/cgi-bin/carddisp.pl?gene=KITLG
KLK3	Kallikrein Related Peptidase 3	Protein Coding	45	GC19P050854	2.74516	https://www.genecards.org/cgi-bin/carddisp.pl?gene=KLK3
SP1	Sp1 Transcription Factor	Protein Coding	44	GC12P053380	2.73854	https://www.genecards.org/cgi-bin/carddisp.pl?gene=SP1
CSN1S1	Casein Alpha S1	Protein Coding	36	GC04P069932	2.7369	https://www.genecards.org/cgi-bin/carddisp.pl?gene=CSN1S1
NLRC4	NLR Family CARD Domain Containing 4	Protein Coding	42	GC02M032224	2.73428	https://www.genecards.org/cgi-bin/carddisp.pl?gene=NLRC4
RPS6KB1	Ribosomal Protein S6 Kinase B1	Protein Coding	46	GC17P059893	2.73203	https://www.genecards.org/cgi-bin/carddisp.pl?gene=RPS6KB1
GLI1	GLI Family Zinc Finger 1	Protein Coding	45	GC12P057460	2.72773	https://www.genecards.org/cgi-bin/carddisp.pl?gene=GLI1
MEG3	Maternally Expressed 3	RNA Gene	29	GC14P109962	2.72228	https://www.genecards.org/cgi-bin/carddisp.pl?gene=MEG3
CCR4	C-C Motif Chemokine Receptor 4	Protein Coding	43	GC03P032951	2.71833	https://www.genecards.org/cgi-bin/carddisp.pl?gene=CCR4
SHC1	SHC Adaptor Protein 1	Protein Coding	42	GC01M154962	2.71602	https://www.genecards.org/cgi-bin/carddisp.pl?gene=SHC1
S1PR1	Sphingosine-1-Phosphate Receptor 1	Protein Coding	42	GC01P101236	2.71573	https://www.genecards.org/cgi-bin/carddisp.pl?gene=S1PR1
GDF15	Growth Differentiation Factor 15	Protein Coding	40	GC19P066244	2.71314	https://www.genecards.org/cgi-bin/carddisp.pl?gene=GDF15
TEP1	Telomerase Associated Protein 1	Protein Coding	39	GC14M020365	2.71184	https://www.genecards.org/cgi-bin/carddisp.pl?gene=TEP1
MAGI2	Membrane Associated Guanylate Kinase, WW And PDZ Domain Containing 2	Protein Coding	42	GC07M078017	2.70584	https://www.genecards.org/cgi-bin/carddisp.pl?gene=MAGI2
HSPA8	Heat Shock Protein Family A (Hsp70) Member 8	Protein Coding	46	GC11M123057	2.70488	https://www.genecards.org/cgi-bin/carddisp.pl?gene=HSPA8
FLOT1	Flotillin 1	Protein Coding	40	GC06M065886	2.70229	https://www.genecards.org/cgi-bin/carddisp.pl?gene=FLOT1
PROM1	Prominin 1	Protein Coding	44	GC04M015965	2.70223	https://www.genecards.org/cgi-bin/carddisp.pl?gene=PROM1
SLC5A8	Solute Carrier Family 5 Member 8	Protein Coding	40	GC12M101155	2.70151	https://www.genecards.org/cgi-bin/carddisp.pl?gene=SLC5A8
CREB1	CAMP Responsive Element Binding Protein 1	Protein Coding	47	GC02P207529	2.69465	https://www.genecards.org/cgi-bin/carddisp.pl?gene=CREB1
SYP	Synaptophysin	Protein Coding	44	GC0XM049187	2.69012	https://www.genecards.org/cgi-bin/carddisp.pl?gene=SYP
MLXIPL	MLX Interacting Protein Like	Protein Coding	41	GC07M073593	2.68433	https://www.genecards.org/cgi-bin/carddisp.pl?gene=MLXIPL
TNFRSF25	TNF Receptor Superfamily Member 25	Protein Coding	40	GC01M006460	2.68213	https://www.genecards.org/cgi-bin/carddisp.pl?gene=TNFRSF25
HAMP	Hepcidin Antimicrobial Peptide	Protein Coding	42	GC19P066535	2.67875	https://www.genecards.org/cgi-bin/carddisp.pl?gene=HAMP
HPSE	Heparanase	Protein Coding	43	GC04M083292	2.67765	https://www.genecards.org/cgi-bin/carddisp.pl?gene=HPSE
TGFBR1	Transforming Growth Factor Beta Receptor 1	Protein Coding	50	GC09P099104	2.67731	https://www.genecards.org/cgi-bin/carddisp.pl?gene=TGFBR1
LIF	LIF Interleukin 6 Family Cytokine	Protein Coding	40	GC22M030240	2.67727	https://www.genecards.org/cgi-bin/carddisp.pl?gene=LIF
NF1	Neurofibromin 1	Protein Coding	46	GC17P031094	2.66988	https://www.genecards.org/cgi-bin/carddisp.pl?gene=NF1
FKBP5	FKBP Prolyl Isomerase 5	Protein Coding	45	GC06M066105	2.66964	https://www.genecards.org/cgi-bin/carddisp.pl?gene=FKBP5
FKBP15	FKBP Prolyl Isomerase Family Member 15	Protein Coding	34	GC09M113161	2.66688	https://www.genecards.org/cgi-bin/carddisp.pl?gene=FKBP15
SPARC	Secreted Protein Acidic And Cysteine Rich	Protein Coding	48	GC05M151661	2.66658	https://www.genecards.org/cgi-bin/carddisp.pl?gene=SPARC
DAXX	Death Domain Associated Protein	Protein Coding	41	GC06M033318	2.66589	https://www.genecards.org/cgi-bin/carddisp.pl?gene=DAXX
MIR378A	MicroRNA 378a	RNA Gene	21	GC05P149732	2.66573	https://www.genecards.org/cgi-bin/carddisp.pl?gene=MIR378A
MIR224	MicroRNA 224	RNA Gene	18	GC0XM151958	2.66573	https://www.genecards.org/cgi-bin/carddisp.pl?gene=MIR224
COX5A	Cytochrome C Oxidase Subunit 5A	Protein Coding	42	GC15M074919	2.66478	https://www.genecards.org/cgi-bin/carddisp.pl?gene=COX5A
REG3A	Regenerating Family Member 3 Alpha	Protein Coding	37	GC02M079157	2.6598	https://www.genecards.org/cgi-bin/carddisp.pl?gene=REG3A
MIR200A	MicroRNA 200a	RNA Gene	21	GC01P003859	2.65761	https://www.genecards.org/cgi-bin/carddisp.pl?gene=MIR200A
G6PC1	Glucose-6-Phosphatase Catalytic Subunit 1	Protein Coding	34	GC17P056158	2.65696	https://www.genecards.org/cgi-bin/carddisp.pl?gene=G6PC1
GGT1	Gamma-Glutamyltransferase 1	Protein Coding	48	GC22P024583	2.65591	https://www.genecards.org/cgi-bin/carddisp.pl?gene=GGT1
COL4A5	Collagen Type IV Alpha 5 Chain	Protein Coding	43	GC0XP108439	2.6558	https://www.genecards.org/cgi-bin/carddisp.pl?gene=COL4A5
INSL5	Insulin Like 5	Protein Coding	36	GC01M066797	2.65537	https://www.genecards.org/cgi-bin/carddisp.pl?gene=INSL5
FPR1	Formyl Peptide Receptor 1	Protein Coding	46	GC19M051745	2.65304	https://www.genecards.org/cgi-bin/carddisp.pl?gene=FPR1
ITPA	Inosine Triphosphatase	Protein Coding	44	GC20P004250	2.64483	https://www.genecards.org/cgi-bin/carddisp.pl?gene=ITPA
PITX1	Paired Like Homeodomain 1	Protein Coding	44	GC05M135027	2.64478	https://www.genecards.org/cgi-bin/carddisp.pl?gene=PITX1
PNMT	Phenylethanolamine N-Methyltransferase	Protein Coding	42	GC17P039667	2.64478	https://www.genecards.org/cgi-bin/carddisp.pl?gene=PNMT
UBA7	Ubiquitin Like Modifier Activating Enzyme 7	Protein Coding	40	GC03M049805	2.64478	https://www.genecards.org/cgi-bin/carddisp.pl?gene=UBA7
NKX3-1	NK3 Homeobox 1	Protein Coding	39	GC08M023678	2.64478	https://www.genecards.org/cgi-bin/carddisp.pl?gene=NKX3-1
UTS2	Urotensin 2	Protein Coding	39	GC01M007843	2.64478	https://www.genecards.org/cgi-bin/carddisp.pl?gene=UTS2
PIM3	Pim-3 Proto-Oncogene, Serine/Threonine Kinase	Protein Coding	38	GC22P049960	2.64478	https://www.genecards.org/cgi-bin/carddisp.pl?gene=PIM3
SERINC3	Serine Incorporator 3	Protein Coding	38	GC20M044496	2.64478	https://www.genecards.org/cgi-bin/carddisp.pl?gene=SERINC3
OLIG3	Oligodendrocyte Transcription Factor 3	Protein Coding	37	GC06M137492	2.64478	https://www.genecards.org/cgi-bin/carddisp.pl?gene=OLIG3
SNAPC4	Small Nuclear RNA Activating Complex Polypeptide 4	Protein Coding	37	GC09M136375	2.64478	https://www.genecards.org/cgi-bin/carddisp.pl?gene=SNAPC4
AAMP	Angio Associated Migratory Cell Protein	Protein Coding	36	GC02M218264	2.64478	https://www.genecards.org/cgi-bin/carddisp.pl?gene=AAMP
EXOC3	Exocyst Complex Component 3	Protein Coding	36	GC05P000443	2.64478	https://www.genecards.org/cgi-bin/carddisp.pl?gene=EXOC3
STMN3	Stathmin 3	Protein Coding	36	GC20M063639	2.64478	https://www.genecards.org/cgi-bin/carddisp.pl?gene=STMN3
ZBTB46	Zinc Finger And BTB Domain Containing 46	Protein Coding	34	GC20M063743	2.64478	https://www.genecards.org/cgi-bin/carddisp.pl?gene=ZBTB46
AMIGO3	Adhesion Molecule With Ig Like Domain 3	Protein Coding	30	GC03M051194	2.64478	https://www.genecards.org/cgi-bin/carddisp.pl?gene=AMIGO3
PRXL2B	Peroxiredoxin Like 2B	Protein Coding	24	GC01P003939	2.64478	https://www.genecards.org/cgi-bin/carddisp.pl?gene=PRXL2B
LOC100996583	Uncharacterized LOC100996583	RNA Gene	10	GC01P003937	2.64478	https://www.genecards.org/cgi-bin/carddisp.pl?gene=LOC100996583
HSD11B2	Hydroxysteroid 11-Beta Dehydrogenase 2	Protein Coding	45	GC16P067433	2.64408	https://www.genecards.org/cgi-bin/carddisp.pl?gene=HSD11B2
NFKBIZ	NFKB Inhibitor Zeta	Protein Coding	37	GC03P101827	2.64182	https://www.genecards.org/cgi-bin/carddisp.pl?gene=NFKBIZ
TUG1	Taurine Up-Regulated 1	Protein Coding	22	GC22P030969	2.63871	https://www.genecards.org/cgi-bin/carddisp.pl?gene=TUG1
HEY2	Hes Related Family BHLH Transcription Factor With YRPW Motif 2	Protein Coding	38	GC06P125730	2.63496	https://www.genecards.org/cgi-bin/carddisp.pl?gene=HEY2
EXO1	Exonuclease 1	Protein Coding	42	GC01P241847	2.63154	https://www.genecards.org/cgi-bin/carddisp.pl?gene=EXO1
CCR7	C-C Motif Chemokine Receptor 7	Protein Coding	42	GC17M042422	2.63111	https://www.genecards.org/cgi-bin/carddisp.pl?gene=CCR7
IDH2	Isocitrate Dehydrogenase (NADP(+)) 2	Protein Coding	50	GC15M090083	2.62943	https://www.genecards.org/cgi-bin/carddisp.pl?gene=IDH2
TRIM21	Tripartite Motif Containing 21	Protein Coding	41	GC11M004384	2.62515	https://www.genecards.org/cgi-bin/carddisp.pl?gene=TRIM21
ADCY10	Adenylate Cyclase 10	Protein Coding	43	GC01M167809	2.61983	https://www.genecards.org/cgi-bin/carddisp.pl?gene=ADCY10
MRC1	Mannose Receptor C-Type 1	Protein Coding	40	GC10P017809	2.61643	https://www.genecards.org/cgi-bin/carddisp.pl?gene=MRC1
PTPRO	Protein Tyrosine Phosphatase Receptor Type O	Protein Coding	45	GC12P021415	2.61585	https://www.genecards.org/cgi-bin/carddisp.pl?gene=PTPRO
KRT15	Keratin 15	Protein Coding	38	GC17M041513	2.61575	https://www.genecards.org/cgi-bin/carddisp.pl?gene=KRT15
FOXO3	Forkhead Box O3	Protein Coding	44	GC06P108559	2.61447	https://www.genecards.org/cgi-bin/carddisp.pl?gene=FOXO3
PKM	Pyruvate Kinase M1/2	Protein Coding	44	GC15M072199	2.60403	https://www.genecards.org/cgi-bin/carddisp.pl?gene=PKM
IL25	Interleukin 25	Protein Coding	36	GC14P032705	2.59609	https://www.genecards.org/cgi-bin/carddisp.pl?gene=IL25
AK2	Adenylate Kinase 2	Protein Coding	46	GC01M033007	2.58892	https://www.genecards.org/cgi-bin/carddisp.pl?gene=AK2
ADRA2A	Adrenoceptor Alpha 2A	Protein Coding	45	GC10P111077	2.57857	https://www.genecards.org/cgi-bin/carddisp.pl?gene=ADRA2A
IER3	Immediate Early Response 3	Protein Coding	37	GC06M030743	2.57699	https://www.genecards.org/cgi-bin/carddisp.pl?gene=IER3
MIR196A2	MicroRNA 196a-2	RNA Gene	23	GC12P055043	2.57266	https://www.genecards.org/cgi-bin/carddisp.pl?gene=MIR196A2
TRIM39	Tripartite Motif Containing 39	Protein Coding	37	GC06P083663	2.57226	https://www.genecards.org/cgi-bin/carddisp.pl?gene=TRIM39
DVL1	Dishevelled Segment Polarity Protein 1	Protein Coding	45	GC01M001335	2.56797	https://www.genecards.org/cgi-bin/carddisp.pl?gene=DVL1
WNT2	Wnt Family Member 2	Protein Coding	42	GC07M117305	2.56797	https://www.genecards.org/cgi-bin/carddisp.pl?gene=WNT2
HCAR2	Hydroxycarboxylic Acid Receptor 2	Protein Coding	36	GC12M122701	2.56562	https://www.genecards.org/cgi-bin/carddisp.pl?gene=HCAR2
EPB42	Erythrocyte Membrane Protein Band 4.2	Protein Coding	39	GC15M043835	2.5595	https://www.genecards.org/cgi-bin/carddisp.pl?gene=EPB42
MIR106A	MicroRNA 106a	RNA Gene	20	GC0XM134313	2.55738	https://www.genecards.org/cgi-bin/carddisp.pl?gene=MIR106A
RCL1	RNA Terminal Phosphate Cyclase Like 1	Protein Coding	37	GC09P004782	2.55318	https://www.genecards.org/cgi-bin/carddisp.pl?gene=RCL1
BTRC	Beta-Transducin Repeat Containing E3 Ubiquitin Protein Ligase	Protein Coding	44	GC10P101354	2.55228	https://www.genecards.org/cgi-bin/carddisp.pl?gene=BTRC
ITGA5	Integrin Subunit Alpha 5	Protein Coding	47	GC12M054899	2.54892	https://www.genecards.org/cgi-bin/carddisp.pl?gene=ITGA5
IGFBP3	Insulin Like Growth Factor Binding Protein 3	Protein Coding	44	GC07M045912	2.54148	https://www.genecards.org/cgi-bin/carddisp.pl?gene=IGFBP3
HDGF	Heparin Binding Growth Factor	Protein Coding	39	GC01M156912	2.53871	https://www.genecards.org/cgi-bin/carddisp.pl?gene=HDGF
GAL	Galanin And GMAP Prepropeptide	Protein Coding	43	GC11P070219	2.53716	https://www.genecards.org/cgi-bin/carddisp.pl?gene=GAL
LINC00243	Long Intergenic Non-Protein Coding RNA 243	RNA Gene	18	GC06M065884	2.53322	https://www.genecards.org/cgi-bin/carddisp.pl?gene=LINC00243
SFRP2	Secreted Frizzled Related Protein 2	Protein Coding	40	GC04M153780	2.53131	https://www.genecards.org/cgi-bin/carddisp.pl?gene=SFRP2
TIMP3	TIMP Metallopeptidase Inhibitor 3	Protein Coding	43	GC22P036985	2.52921	https://www.genecards.org/cgi-bin/carddisp.pl?gene=TIMP3
STK39	Serine/Threonine Kinase 39	Protein Coding	42	GC02M167954	2.52877	https://www.genecards.org/cgi-bin/carddisp.pl?gene=STK39
HSP90B1	Heat Shock Protein 90 Beta Family Member 1	Protein Coding	45	GC12P103930	2.52664	https://www.genecards.org/cgi-bin/carddisp.pl?gene=HSP90B1
NFKB2	Nuclear Factor Kappa B Subunit 2	Protein Coding	49	GC10P102394	2.52503	https://www.genecards.org/cgi-bin/carddisp.pl?gene=NFKB2
IL7	Interleukin 7	Protein Coding	40	GC08M078689	2.51994	https://www.genecards.org/cgi-bin/carddisp.pl?gene=IL7
TNFSF12	TNF Superfamily Member 12	Protein Coding	39	GC17P011166	2.5181	https://www.genecards.org/cgi-bin/carddisp.pl?gene=TNFSF12
TBXT	T-Box Transcription Factor T	Protein Coding	33	GC06M166158	2.51714	https://www.genecards.org/cgi-bin/carddisp.pl?gene=TBXT
EED	Embryonic Ectoderm Development	Protein Coding	41	GC11P086244	2.51455	https://www.genecards.org/cgi-bin/carddisp.pl?gene=EED
RRM2B	Ribonucleotide Reductase Regulatory TP53 Inducible Subunit M2B	Protein Coding	47	GC08M102204	2.51378	https://www.genecards.org/cgi-bin/carddisp.pl?gene=RRM2B
DUOXA2	Dual Oxidase Maturation Factor 2	Protein Coding	34	GC15P045114	2.51222	https://www.genecards.org/cgi-bin/carddisp.pl?gene=DUOXA2
RUNX1	RUNX Family Transcription Factor 1	Protein Coding	46	GC21M034787	2.51108	https://www.genecards.org/cgi-bin/carddisp.pl?gene=RUNX1
PSORS1C1	Psoriasis Susceptibility 1 Candidate 1	Protein Coding	30	GC06P031114	2.5099	https://www.genecards.org/cgi-bin/carddisp.pl?gene=PSORS1C1
CYP4F3	Cytochrome P450 Family 4 Subfamily F Member 3	Protein Coding	42	GC19P015640	2.50353	https://www.genecards.org/cgi-bin/carddisp.pl?gene=CYP4F3
REV3L	REV3 Like, DNA Directed Polymerase Zeta Catalytic Subunit	Protein Coding	44	GC06M111299	2.50321	https://www.genecards.org/cgi-bin/carddisp.pl?gene=REV3L
BMI1	BMI1 Proto-Oncogene, Polycomb Ring Finger	Protein Coding	41	GC10P022326	2.49765	https://www.genecards.org/cgi-bin/carddisp.pl?gene=BMI1
DDR1	Discoidin Domain Receptor Tyrosine Kinase 1	Protein Coding	45	GC06P083678	2.49372	https://www.genecards.org/cgi-bin/carddisp.pl?gene=DDR1
CD83	CD83 Molecule	Protein Coding	38	GC06P014117	2.49054	https://www.genecards.org/cgi-bin/carddisp.pl?gene=CD83
LYRM4	LYR Motif Containing 4	Protein Coding	38	GC06M005032	2.4865	https://www.genecards.org/cgi-bin/carddisp.pl?gene=LYRM4
MUC19	Mucin 19, Oligomeric	Protein Coding	30	GC12P040393	2.4865	https://www.genecards.org/cgi-bin/carddisp.pl?gene=MUC19
MIR16-1	MicroRNA 16-1	RNA Gene	21	GC13M050048	2.48168	https://www.genecards.org/cgi-bin/carddisp.pl?gene=MIR16-1
MIR24-2	MicroRNA 24-2	RNA Gene	20	GC19M014483	2.48168	https://www.genecards.org/cgi-bin/carddisp.pl?gene=MIR24-2
IDH1	Isocitrate Dehydrogenase (NADP(+)) 1	Protein Coding	50	GC02M208236	2.48151	https://www.genecards.org/cgi-bin/carddisp.pl?gene=IDH1
ANGPT2	Angiopoietin 2	Protein Coding	45	GC08M006499	2.47817	https://www.genecards.org/cgi-bin/carddisp.pl?gene=ANGPT2
IL15RA	Interleukin 15 Receptor Subunit Alpha	Protein Coding	39	GC10M005943	2.47424	https://www.genecards.org/cgi-bin/carddisp.pl?gene=IL15RA
UGT1A1	UDP Glucuronosyltransferase Family 1 Member A1	Protein Coding	48	GC02P233760	2.47422	https://www.genecards.org/cgi-bin/carddisp.pl?gene=UGT1A1
TRIM31	Tripartite Motif Containing 31	Protein Coding	37	GC06M065862	2.47183	https://www.genecards.org/cgi-bin/carddisp.pl?gene=TRIM31
MAD2L1	Mitotic Arrest Deficient 2 Like 1	Protein Coding	43	GC04M120055	2.47078	https://www.genecards.org/cgi-bin/carddisp.pl?gene=MAD2L1
TNFRSF10D	TNF Receptor Superfamily Member 10d	Protein Coding	40	GC08M023135	2.47078	https://www.genecards.org/cgi-bin/carddisp.pl?gene=TNFRSF10D
GUCA2A	Guanylate Cyclase Activator 2A	Protein Coding	36	GC01M042162	2.47078	https://www.genecards.org/cgi-bin/carddisp.pl?gene=GUCA2A
FLII	FLII Actin Remodeling Protein	Protein Coding	42	GC17M018244	2.47004	https://www.genecards.org/cgi-bin/carddisp.pl?gene=FLII
ADCY3	Adenylate Cyclase 3	Protein Coding	45	GC02M024819	2.4671	https://www.genecards.org/cgi-bin/carddisp.pl?gene=ADCY3
MSH3	MutS Homolog 3	Protein Coding	42	GC05P080654	2.46149	https://www.genecards.org/cgi-bin/carddisp.pl?gene=MSH3
ZMIZ1	Zinc Finger MIZ-Type Containing 1	Protein Coding	41	GC10P079068	2.45833	https://www.genecards.org/cgi-bin/carddisp.pl?gene=ZMIZ1
CA2	Carbonic Anhydrase 2	Protein Coding	49	GC08P085463	2.45677	https://www.genecards.org/cgi-bin/carddisp.pl?gene=CA2
IGLL5	Immunoglobulin Lambda Like Polypeptide 5	Protein Coding	29	GC22P036016	2.4558	https://www.genecards.org/cgi-bin/carddisp.pl?gene=IGLL5
CACNA2D1	Calcium Voltage-Gated Channel Auxiliary Subunit Alpha2delta 1	Protein Coding	45	GC07M081946	2.45433	https://www.genecards.org/cgi-bin/carddisp.pl?gene=CACNA2D1
VARS2	Valyl-TRNA Synthetase 2, Mitochondrial	Protein Coding	42	GC06P083680	2.45433	https://www.genecards.org/cgi-bin/carddisp.pl?gene=VARS2
NCAPD2	Non-SMC Condensin I Complex Subunit D2	Protein Coding	40	GC12P006493	2.45433	https://www.genecards.org/cgi-bin/carddisp.pl?gene=NCAPD2
COL13A1	Collagen Type XIII Alpha 1 Chain	Protein Coding	39	GC10P069801	2.45433	https://www.genecards.org/cgi-bin/carddisp.pl?gene=COL13A1
ACTR3B	Actin Related Protein 3B	Protein Coding	38	GC07P152759	2.45433	https://www.genecards.org/cgi-bin/carddisp.pl?gene=ACTR3B
CPXM2	Carboxypeptidase X, M14 Family Member 2	Protein Coding	37	GC10M123710	2.45433	https://www.genecards.org/cgi-bin/carddisp.pl?gene=CPXM2
CAVIN1	Caveolae Associated Protein 1	Protein Coding	32	GC17M042490	2.45433	https://www.genecards.org/cgi-bin/carddisp.pl?gene=CAVIN1
CALHM6	Calcium Homeostasis Modulator Family Member 6	Protein Coding	22	GC06P116462	2.45433	https://www.genecards.org/cgi-bin/carddisp.pl?gene=CALHM6
MIR26B	MicroRNA 26b	RNA Gene	22	GC02P218402	2.45433	https://www.genecards.org/cgi-bin/carddisp.pl?gene=MIR26B
HCG9	HLA Complex Group 9	RNA Gene	21	GC06P083651	2.45433	https://www.genecards.org/cgi-bin/carddisp.pl?gene=HCG9
HCG26	HLA Complex Group 26	RNA Gene	14	GC06P083689	2.45433	https://www.genecards.org/cgi-bin/carddisp.pl?gene=HCG26
MIR588	MicroRNA 588	RNA Gene	13	GC06P126484	2.45433	https://www.genecards.org/cgi-bin/carddisp.pl?gene=MIR588
CD1D	CD1d Molecule	Protein Coding	42	GC01P158178	2.44546	https://www.genecards.org/cgi-bin/carddisp.pl?gene=CD1D
HLA-DRB3	Major Histocompatibility Complex, Class II, DR Beta 3	Protein Coding	29	GC06Mn03715	2.44534	https://www.genecards.org/cgi-bin/carddisp.pl?gene=HLA-DRB3
FLVCR1	FLVCR Heme Transporter 1	Protein Coding	40	GC01P212858	2.44278	https://www.genecards.org/cgi-bin/carddisp.pl?gene=FLVCR1
PTGES	Prostaglandin E Synthase	Protein Coding	40	GC09M129738	2.44229	https://www.genecards.org/cgi-bin/carddisp.pl?gene=PTGES
PPP1R14A	Protein Phosphatase 1 Regulatory Inhibitor Subunit 14A	Protein Coding	38	GC19M038251	2.44196	https://www.genecards.org/cgi-bin/carddisp.pl?gene=PPP1R14A
HSD11B1	Hydroxysteroid 11-Beta Dehydrogenase 1	Protein Coding	49	GC01P209686	2.44044	https://www.genecards.org/cgi-bin/carddisp.pl?gene=HSD11B1
MIR30A	MicroRNA 30a	RNA Gene	20	GC06M071403	2.44007	https://www.genecards.org/cgi-bin/carddisp.pl?gene=MIR30A
NAGLU	N-Acetyl-Alpha-Glucosaminidase	Protein Coding	41	GC17P055669	2.43901	https://www.genecards.org/cgi-bin/carddisp.pl?gene=NAGLU
MIR148A	MicroRNA 148a	RNA Gene	20	GC07M025993	2.43884	https://www.genecards.org/cgi-bin/carddisp.pl?gene=MIR148A
MECP2	Methyl-CpG Binding Protein 2	Protein Coding	44	GC0XM154021	2.43791	https://www.genecards.org/cgi-bin/carddisp.pl?gene=MECP2
BDKRB2	Bradykinin Receptor B2	Protein Coding	43	GC14P096205	2.43743	https://www.genecards.org/cgi-bin/carddisp.pl?gene=BDKRB2
CADM2	Cell Adhesion Molecule 2	Protein Coding	39	GC03P085008	2.4327	https://www.genecards.org/cgi-bin/carddisp.pl?gene=CADM2
AR	Androgen Receptor	Protein Coding	50	GC0XP067544	2.43221	https://www.genecards.org/cgi-bin/carddisp.pl?gene=AR
MIR206	MicroRNA 206	RNA Gene	21	GC06P052144	2.43139	https://www.genecards.org/cgi-bin/carddisp.pl?gene=MIR206
LOX	Lysyl Oxidase	Protein Coding	45	GC05M122063	2.42868	https://www.genecards.org/cgi-bin/carddisp.pl?gene=LOX
NPSR1	Neuropeptide S Receptor 1	Protein Coding	40	GC07P034664	2.42515	https://www.genecards.org/cgi-bin/carddisp.pl?gene=NPSR1
IGES	Immunoglobulin E Concentration, Serum	Genetic Locus	4	GC05U990033	2.42442	https://www.genecards.org/cgi-bin/carddisp.pl?gene=IGES
KHDRBS1	KH RNA Binding Domain Containing, Signal Transduction Associated 1	Protein Coding	41	GC01P032013	2.4242	https://www.genecards.org/cgi-bin/carddisp.pl?gene=KHDRBS1
SYVN1	Synoviolin 1	Protein Coding	40	GC11M089758	2.42224	https://www.genecards.org/cgi-bin/carddisp.pl?gene=SYVN1
NR5A2	Nuclear Receptor Subfamily 5 Group A Member 2	Protein Coding	44	GC01P199996	2.41616	https://www.genecards.org/cgi-bin/carddisp.pl?gene=NR5A2
SULT1A2	Sulfotransferase Family 1A Member 2	Protein Coding	41	GC16M028591	2.41443	https://www.genecards.org/cgi-bin/carddisp.pl?gene=SULT1A2
RACK1	Receptor For Activated C Kinase 1	Protein Coding	35	GC05M181795	2.40539	https://www.genecards.org/cgi-bin/carddisp.pl?gene=RACK1
PRPF8	Pre-MRNA Processing Factor 8	Protein Coding	41	GC17M001650	2.40517	https://www.genecards.org/cgi-bin/carddisp.pl?gene=PRPF8
COG6	Component Of Oligomeric Golgi Complex 6	Protein Coding	38	GC13P039655	2.40517	https://www.genecards.org/cgi-bin/carddisp.pl?gene=COG6
PLIN2	Perilipin 2	Protein Coding	40	GC09M019169	2.4043	https://www.genecards.org/cgi-bin/carddisp.pl?gene=PLIN2
TRAF2	TNF Receptor Associated Factor 2	Protein Coding	42	GC09P136881	2.40243	https://www.genecards.org/cgi-bin/carddisp.pl?gene=TRAF2
TGFB2	Transforming Growth Factor Beta 2	Protein Coding	49	GC01P218345	2.40229	https://www.genecards.org/cgi-bin/carddisp.pl?gene=TGFB2
ACVRL1	Activin A Receptor Like Type 1	Protein Coding	48	GC12P051906	2.40224	https://www.genecards.org/cgi-bin/carddisp.pl?gene=ACVRL1
CFHR1	Complement Factor H Related 1	Protein Coding	42	GC01P196822	2.40195	https://www.genecards.org/cgi-bin/carddisp.pl?gene=CFHR1
TRB	T Cell Receptor Beta Locus	Protein Coding	19	GC07P148690	2.40097	https://www.genecards.org/cgi-bin/carddisp.pl?gene=TRB
MAF	MAF BZIP Transcription Factor	Protein Coding	44	GC16M079204	2.39877	https://www.genecards.org/cgi-bin/carddisp.pl?gene=MAF
F9	Coagulation Factor IX	Protein Coding	46	GC0XP139530	2.39266	https://www.genecards.org/cgi-bin/carddisp.pl?gene=F9
CHEK1	Checkpoint Kinase 1	Protein Coding	48	GC11P125625	2.39189	https://www.genecards.org/cgi-bin/carddisp.pl?gene=CHEK1
LRP5	LDL Receptor Related Protein 5	Protein Coding	47	GC11P068298	2.39189	https://www.genecards.org/cgi-bin/carddisp.pl?gene=LRP5
PHLPP2	PH Domain And Leucine Rich Repeat Protein Phosphatase 2	Protein Coding	39	GC16M071637	2.39189	https://www.genecards.org/cgi-bin/carddisp.pl?gene=PHLPP2
GUCA2B	Guanylate Cyclase Activator 2B	Protein Coding	38	GC01P042153	2.39189	https://www.genecards.org/cgi-bin/carddisp.pl?gene=GUCA2B
PIK3CG	Phosphatidylinositol-4,5-Bisphosphate 3-Kinase Catalytic Subunit Gamma	Protein Coding	46	GC07P106865	2.39017	https://www.genecards.org/cgi-bin/carddisp.pl?gene=PIK3CG
PROS1	Protein S	Protein Coding	46	GC03M093873	2.38784	https://www.genecards.org/cgi-bin/carddisp.pl?gene=PROS1
GLP2R	Glucagon Like Peptide 2 Receptor	Protein Coding	43	GC17P009822	2.38301	https://www.genecards.org/cgi-bin/carddisp.pl?gene=GLP2R
IFNGR2	Interferon Gamma Receptor 2	Protein Coding	42	GC21P033402	2.38186	https://www.genecards.org/cgi-bin/carddisp.pl?gene=IFNGR2
GPR183	G Protein-Coupled Receptor 183	Protein Coding	38	GC13M099355	2.37979	https://www.genecards.org/cgi-bin/carddisp.pl?gene=GPR183
RAB7B	RAB7B, Member RAS Oncogene Family	Protein Coding	31	GC01M205976	2.37444	https://www.genecards.org/cgi-bin/carddisp.pl?gene=RAB7B
VCL	Vinculin	Protein Coding	45	GC10P073995	2.36138	https://www.genecards.org/cgi-bin/carddisp.pl?gene=VCL
MIR17	MicroRNA 17	RNA Gene	20	GC13P091350	2.35684	https://www.genecards.org/cgi-bin/carddisp.pl?gene=MIR17
LY9	Lymphocyte Antigen 9	Protein Coding	38	GC01P160796	2.35499	https://www.genecards.org/cgi-bin/carddisp.pl?gene=LY9
IL1RAP	Interleukin 1 Receptor Accessory Protein	Protein Coding	43	GC03P190514	2.34796	https://www.genecards.org/cgi-bin/carddisp.pl?gene=IL1RAP
GRB2	Growth Factor Receptor Bound Protein 2	Protein Coding	45	GC17M075318	2.34491	https://www.genecards.org/cgi-bin/carddisp.pl?gene=GRB2
POSTN	Periostin	Protein Coding	42	GC13M037562	2.34419	https://www.genecards.org/cgi-bin/carddisp.pl?gene=POSTN
MUC17	Mucin 17, Cell Surface Associated	Protein Coding	36	GC07P101020	2.34122	https://www.genecards.org/cgi-bin/carddisp.pl?gene=MUC17
MIRLET7I	MicroRNA Let-7i	RNA Gene	21	GC12P062606	2.33852	https://www.genecards.org/cgi-bin/carddisp.pl?gene=MIRLET7I
PRDX1	Peroxiredoxin 1	Protein Coding	46	GC01M045511	2.33595	https://www.genecards.org/cgi-bin/carddisp.pl?gene=PRDX1
DNMT3A	DNA Methyltransferase 3 Alpha	Protein Coding	49	GC02M025228	2.33533	https://www.genecards.org/cgi-bin/carddisp.pl?gene=DNMT3A
SLC18A3	Solute Carrier Family 18 Member A3	Protein Coding	41	GC10P049610	2.333	https://www.genecards.org/cgi-bin/carddisp.pl?gene=SLC18A3
BAP1	BRCA1 Associated Protein 1	Protein Coding	46	GC03M052401	2.33066	https://www.genecards.org/cgi-bin/carddisp.pl?gene=BAP1
ALK	ALK Receptor Tyrosine Kinase	Protein Coding	50	GC02M029190	2.32945	https://www.genecards.org/cgi-bin/carddisp.pl?gene=ALK
ADCYAP1	Adenylate Cyclase Activating Polypeptide 1	Protein Coding	41	GC18P000895	2.32787	https://www.genecards.org/cgi-bin/carddisp.pl?gene=ADCYAP1
SAA4	Serum Amyloid A4, Constitutive	Protein Coding	38	GC11M018234	2.32713	https://www.genecards.org/cgi-bin/carddisp.pl?gene=SAA4
DDX58	DExD/H-Box Helicase 58	Protein Coding	45	GC09M032455	2.32649	https://www.genecards.org/cgi-bin/carddisp.pl?gene=DDX58
RASSF5	Ras Association Domain Family Member 5	Protein Coding	38	GC01P206507	2.32394	https://www.genecards.org/cgi-bin/carddisp.pl?gene=RASSF5
ACTB	Actin Beta	Protein Coding	47	GC07M005527	2.32025	https://www.genecards.org/cgi-bin/carddisp.pl?gene=ACTB
CHD4	Chromodomain Helicase DNA Binding Protein 4	Protein Coding	43	GC12M006570	2.31959	https://www.genecards.org/cgi-bin/carddisp.pl?gene=CHD4
IFNAR1	Interferon Alpha And Beta Receptor Subunit 1	Protein Coding	44	GC21P033324	2.30899	https://www.genecards.org/cgi-bin/carddisp.pl?gene=IFNAR1
NT5E	5'-Nucleotidase Ecto	Protein Coding	49	GC06P085449	2.3088	https://www.genecards.org/cgi-bin/carddisp.pl?gene=NT5E
NUDT15	Nudix Hydrolase 15	Protein Coding	38	GC13P048037	2.30731	https://www.genecards.org/cgi-bin/carddisp.pl?gene=NUDT15
NEU1	Neuraminidase 1	Protein Coding	44	GC06M031857	2.30662	https://www.genecards.org/cgi-bin/carddisp.pl?gene=NEU1
GJA1	Gap Junction Protein Alpha 1	Protein Coding	48	GC06P121436	2.30177	https://www.genecards.org/cgi-bin/carddisp.pl?gene=GJA1
CD2	CD2 Molecule	Protein Coding	42	GC01P116754	2.29957	https://www.genecards.org/cgi-bin/carddisp.pl?gene=CD2
AGT	Angiotensinogen	Protein Coding	47	GC01M230702	2.29543	https://www.genecards.org/cgi-bin/carddisp.pl?gene=AGT
CBL	Cbl Proto-Oncogene	Protein Coding	49	GC11P119206	2.29068	https://www.genecards.org/cgi-bin/carddisp.pl?gene=CBL
MIR146B	MicroRNA 146b	RNA Gene	21	GC10P102436	2.28932	https://www.genecards.org/cgi-bin/carddisp.pl?gene=MIR146B
ERCC2	ERCC Excision Repair 2, TFIIH Core Complex Helicase Subunit	Protein Coding	46	GC19M045349	2.28781	https://www.genecards.org/cgi-bin/carddisp.pl?gene=ERCC2
HSPA5	Heat Shock Protein Family A (Hsp70) Member 5	Protein Coding	46	GC09M125234	2.28636	https://www.genecards.org/cgi-bin/carddisp.pl?gene=HSPA5
CCL22	C-C Motif Chemokine Ligand 22	Protein Coding	36	GC16P057359	2.28555	https://www.genecards.org/cgi-bin/carddisp.pl?gene=CCL22
SRSF6	Serine And Arginine Rich Splicing Factor 6	Protein Coding	38	GC20P043457	2.28526	https://www.genecards.org/cgi-bin/carddisp.pl?gene=SRSF6
C1orf141	Chromosome 1 Open Reading Frame 141	Protein Coding	28	GC01M067092	2.28526	https://www.genecards.org/cgi-bin/carddisp.pl?gene=C1orf141
CPOX	Coproporphyrinogen Oxidase	Protein Coding	42	GC03M098576	2.28331	https://www.genecards.org/cgi-bin/carddisp.pl?gene=CPOX
KIR2DL3	Killer Cell Immunoglobulin Like Receptor, Two Ig Domains And Long Cytoplasmic Tail 3	Protein Coding	36	GC19P068014	2.28324	https://www.genecards.org/cgi-bin/carddisp.pl?gene=KIR2DL3
P2RX3	Purinergic Receptor P2X 3	Protein Coding	41	GC11P057356	2.27826	https://www.genecards.org/cgi-bin/carddisp.pl?gene=P2RX3
TXNIP	Thioredoxin Interacting Protein	Protein Coding	37	GC01M145992	2.27802	https://www.genecards.org/cgi-bin/carddisp.pl?gene=TXNIP
CTTN	Cortactin	Protein Coding	41	GC11P070398	2.27376	https://www.genecards.org/cgi-bin/carddisp.pl?gene=CTTN
USP8	Ubiquitin Specific Peptidase 8	Protein Coding	46	GC15P050424	2.26518	https://www.genecards.org/cgi-bin/carddisp.pl?gene=USP8
CALCOCO2	Calcium Binding And Coiled-Coil Domain 2	Protein Coding	38	GC17P055981	2.26175	https://www.genecards.org/cgi-bin/carddisp.pl?gene=CALCOCO2
WNT16	Wnt Family Member 16	Protein Coding	39	GC07P121325	2.25463	https://www.genecards.org/cgi-bin/carddisp.pl?gene=WNT16
CD19	CD19 Molecule	Protein Coding	48	GC16P040925	2.25422	https://www.genecards.org/cgi-bin/carddisp.pl?gene=CD19
HLA-DQA2	Major Histocompatibility Complex, Class II, DQ Alpha 2	Protein Coding	36	GC06P032741	2.25407	https://www.genecards.org/cgi-bin/carddisp.pl?gene=HLA-DQA2
MAP2K2	Mitogen-Activated Protein Kinase Kinase 2	Protein Coding	50	GC19M004090	2.25198	https://www.genecards.org/cgi-bin/carddisp.pl?gene=MAP2K2
ARG1	Arginase 1	Protein Coding	47	GC06P131473	2.24941	https://www.genecards.org/cgi-bin/carddisp.pl?gene=ARG1
CXCL11	C-X-C Motif Chemokine Ligand 11	Protein Coding	39	GC04M076033	2.24737	https://www.genecards.org/cgi-bin/carddisp.pl?gene=CXCL11
TGM2	Transglutaminase 2	Protein Coding	46	GC20M038127	2.24705	https://www.genecards.org/cgi-bin/carddisp.pl?gene=TGM2
GAS5	Growth Arrest Specific 5	RNA Gene	24	GC01M173947	2.24591	https://www.genecards.org/cgi-bin/carddisp.pl?gene=GAS5
CBX1	Chromobox 1	Protein Coding	40	GC17M048070	2.24466	https://www.genecards.org/cgi-bin/carddisp.pl?gene=CBX1
NGFR	Nerve Growth Factor Receptor	Protein Coding	44	GC17P049495	2.24276	https://www.genecards.org/cgi-bin/carddisp.pl?gene=NGFR
CIRBP	Cold Inducible RNA Binding Protein	Protein Coding	37	GC19P001259	2.24006	https://www.genecards.org/cgi-bin/carddisp.pl?gene=CIRBP
ITGA2	Integrin Subunit Alpha 2	Protein Coding	45	GC05P052989	2.238	https://www.genecards.org/cgi-bin/carddisp.pl?gene=ITGA2
CAV2	Caveolin 2	Protein Coding	41	GC07P116287	2.23456	https://www.genecards.org/cgi-bin/carddisp.pl?gene=CAV2
PF4	Platelet Factor 4	Protein Coding	39	GC04M073980	2.23198	https://www.genecards.org/cgi-bin/carddisp.pl?gene=PF4
CCN1	Cellular Communication Network Factor 1	Protein Coding	29	GC01P085581	2.23135	https://www.genecards.org/cgi-bin/carddisp.pl?gene=CCN1
TOM1	Target Of Myb1 Membrane Trafficking Protein	Protein Coding	42	GC22P035299	2.23122	https://www.genecards.org/cgi-bin/carddisp.pl?gene=TOM1
USP25	Ubiquitin Specific Peptidase 25	Protein Coding	40	GC21P015730	2.23117	https://www.genecards.org/cgi-bin/carddisp.pl?gene=USP25
CFI	Complement Factor I	Protein Coding	45	GC04M109732	2.23108	https://www.genecards.org/cgi-bin/carddisp.pl?gene=CFI
PTK2	Protein Tyrosine Kinase 2	Protein Coding	45	GC08M140657	2.2284	https://www.genecards.org/cgi-bin/carddisp.pl?gene=PTK2
ITGB3	Integrin Subunit Beta 3	Protein Coding	49	GC17P055923	2.22529	https://www.genecards.org/cgi-bin/carddisp.pl?gene=ITGB3
ADH1C	Alcohol Dehydrogenase 1C (Class I), Gamma Polypeptide	Protein Coding	40	GC04M099336	2.22491	https://www.genecards.org/cgi-bin/carddisp.pl?gene=ADH1C
PAK1	P21 (RAC1) Activated Kinase 1	Protein Coding	46	GC11M090480	2.2233	https://www.genecards.org/cgi-bin/carddisp.pl?gene=PAK1
ATP6V1G2	ATPase H+ Transporting V1 Subunit G2	Protein Coding	37	GC06M065955	2.22209	https://www.genecards.org/cgi-bin/carddisp.pl?gene=ATP6V1G2
OSCAR	Osteoclast Associated Ig-Like Receptor	Protein Coding	37	GC19M054094	2.22043	https://www.genecards.org/cgi-bin/carddisp.pl?gene=OSCAR
UBASH3B	Ubiquitin Associated And SH3 Domain Containing B	Protein Coding	40	GC11P122655	2.21805	https://www.genecards.org/cgi-bin/carddisp.pl?gene=UBASH3B
GOLGB1	Golgin B1	Protein Coding	36	GC03M121663	2.2169	https://www.genecards.org/cgi-bin/carddisp.pl?gene=GOLGB1
TNFSF14	TNF Superfamily Member 14	Protein Coding	40	GC19M006663	2.21598	https://www.genecards.org/cgi-bin/carddisp.pl?gene=TNFSF14
FCN3	Ficolin 3	Protein Coding	44	GC01M027843	2.21479	https://www.genecards.org/cgi-bin/carddisp.pl?gene=FCN3
IL13RA1	Interleukin 13 Receptor Subunit Alpha 1	Protein Coding	40	GC0XP118727	2.21421	https://www.genecards.org/cgi-bin/carddisp.pl?gene=IL13RA1
GIMAP5	GTPase, IMAP Family Member 5	Protein Coding	38	GC07P150722	2.20994	https://www.genecards.org/cgi-bin/carddisp.pl?gene=GIMAP5
SULT1A3	Sulfotransferase Family 1A Member 3	Protein Coding	37	GC16P030199	2.20666	https://www.genecards.org/cgi-bin/carddisp.pl?gene=SULT1A3
MRGPRX2	MAS Related GPR Family Member X2	Protein Coding	36	GC11M019077	2.20666	https://www.genecards.org/cgi-bin/carddisp.pl?gene=MRGPRX2
CCR2	C-C Motif Chemokine Receptor 2	Protein Coding	44	GC03P046775	2.20375	https://www.genecards.org/cgi-bin/carddisp.pl?gene=CCR2
FYN	FYN Proto-Oncogene, Src Family Tyrosine Kinase	Protein Coding	45	GC06M111660	2.20097	https://www.genecards.org/cgi-bin/carddisp.pl?gene=FYN
ARMH3	Armadillo Like Helical Domain Containing 3	Protein Coding	24	GC10M101846	2.19957	https://www.genecards.org/cgi-bin/carddisp.pl?gene=ARMH3
MIR103A2	MicroRNA 103a-2	RNA Gene	18	GC20P003917	2.19957	https://www.genecards.org/cgi-bin/carddisp.pl?gene=MIR103A2
PPBP	Pro-Platelet Basic Protein	Protein Coding	41	GC04M073986	2.19837	https://www.genecards.org/cgi-bin/carddisp.pl?gene=PPBP
TXK	TXK Tyrosine Kinase	Protein Coding	44	GC04M048066	2.19725	https://www.genecards.org/cgi-bin/carddisp.pl?gene=TXK
MLKL	Mixed Lineage Kinase Domain Like Pseudokinase	Protein Coding	40	GC16M074672	2.19684	https://www.genecards.org/cgi-bin/carddisp.pl?gene=MLKL
CNR1	Cannabinoid Receptor 1	Protein Coding	45	GC06M088139	2.19636	https://www.genecards.org/cgi-bin/carddisp.pl?gene=CNR1
ADORA2A	Adenosine A2a Receptor	Protein Coding	44	GC22P024417	2.19153	https://www.genecards.org/cgi-bin/carddisp.pl?gene=ADORA2A
CDK5RAP1	CDK5 Regulatory Subunit Associated Protein 1	Protein Coding	37	GC20M033358	2.19088	https://www.genecards.org/cgi-bin/carddisp.pl?gene=CDK5RAP1
SMOX	Spermine Oxidase	Protein Coding	38	GC20P004120	2.18826	https://www.genecards.org/cgi-bin/carddisp.pl?gene=SMOX
ST14	ST14 Transmembrane Serine Protease Matriptase	Protein Coding	48	GC11P130159	2.18717	https://www.genecards.org/cgi-bin/carddisp.pl?gene=ST14
NTF3	Neurotrophin 3	Protein Coding	41	GC12P021021	2.18473	https://www.genecards.org/cgi-bin/carddisp.pl?gene=NTF3
CREM	CAMP Responsive Element Modulator	Protein Coding	40	GC10P035126	2.18176	https://www.genecards.org/cgi-bin/carddisp.pl?gene=CREM
GART	Phosphoribosylglycinamide Formyltransferase, Phosphoribosylglycinamide Synthetase, Phosphoribosylaminoimidazole Synthetase	Protein Coding	42	GC21M033503	2.18119	https://www.genecards.org/cgi-bin/carddisp.pl?gene=GART
RGS14	Regulator Of G Protein Signaling 14	Protein Coding	41	GC05P177357	2.18119	https://www.genecards.org/cgi-bin/carddisp.pl?gene=RGS14
MUC16	Mucin 16, Cell Surface Associated	Protein Coding	37	GC19M008848	2.1809	https://www.genecards.org/cgi-bin/carddisp.pl?gene=MUC16
RDX	Radixin	Protein Coding	46	GC11M109864	2.18047	https://www.genecards.org/cgi-bin/carddisp.pl?gene=RDX
MFGE8	Milk Fat Globule EGF And Factor V/VIII Domain Containing	Protein Coding	42	GC15M088898	2.17751	https://www.genecards.org/cgi-bin/carddisp.pl?gene=MFGE8
F11R	F11 Receptor	Protein Coding	41	GC01M160995	2.17054	https://www.genecards.org/cgi-bin/carddisp.pl?gene=F11R
NTAN1	N-Terminal Asparagine Amidase	Protein Coding	37	GC16M015037	2.16952	https://www.genecards.org/cgi-bin/carddisp.pl?gene=NTAN1
SPHK1	Sphingosine Kinase 1	Protein Coding	45	GC17P076376	2.16908	https://www.genecards.org/cgi-bin/carddisp.pl?gene=SPHK1
KIR2DL2	Killer Cell Immunoglobulin Like Receptor, Two Ig Domains And Long Cytoplasmic Tail 2	Protein Coding	25	GC19Mr00108	2.16605	https://www.genecards.org/cgi-bin/carddisp.pl?gene=KIR2DL2
KIR2DS2	Killer Cell Immunoglobulin Like Receptor, Two Ig Domains And Short Cytoplasmic Tail 2	Protein Coding	25	GC19MR00122	2.16605	https://www.genecards.org/cgi-bin/carddisp.pl?gene=KIR2DS2
MMP11	Matrix Metallopeptidase 11	Protein Coding	44	GC22P023768	2.16557	https://www.genecards.org/cgi-bin/carddisp.pl?gene=MMP11
PFKM	Phosphofructokinase, Muscle	Protein Coding	48	GC12P048105	2.16464	https://www.genecards.org/cgi-bin/carddisp.pl?gene=PFKM
SERPINB1	Serpin Family B Member 1	Protein Coding	39	GC06M002835	2.16342	https://www.genecards.org/cgi-bin/carddisp.pl?gene=SERPINB1
ASCL2	Achaete-Scute Family BHLH Transcription Factor 2	Protein Coding	36	GC11M003304	2.16133	https://www.genecards.org/cgi-bin/carddisp.pl?gene=ASCL2
SOX2	SRY-Box Transcription Factor 2	Protein Coding	44	GC03P181711	2.16028	https://www.genecards.org/cgi-bin/carddisp.pl?gene=SOX2
RHOH	Ras Homolog Family Member H	Protein Coding	42	GC04P040192	2.14647	https://www.genecards.org/cgi-bin/carddisp.pl?gene=RHOH
ABCB11	ATP Binding Cassette Subfamily B Member 11	Protein Coding	46	GC02M168922	2.14402	https://www.genecards.org/cgi-bin/carddisp.pl?gene=ABCB11
RETN	Resistin	Protein Coding	41	GC19P007669	2.14028	https://www.genecards.org/cgi-bin/carddisp.pl?gene=RETN
IL24	Interleukin 24	Protein Coding	39	GC01P206897	2.1391	https://www.genecards.org/cgi-bin/carddisp.pl?gene=IL24
REG1B	Regenerating Family Member 1 Beta	Protein Coding	37	GC02M079086	2.13743	https://www.genecards.org/cgi-bin/carddisp.pl?gene=REG1B
LMAN1	Lectin, Mannose Binding 1	Protein Coding	44	GC18M059327	2.13583	https://www.genecards.org/cgi-bin/carddisp.pl?gene=LMAN1
SERPINF1	Serpin Family F Member 1	Protein Coding	44	GC17P001761	2.13583	https://www.genecards.org/cgi-bin/carddisp.pl?gene=SERPINF1
GTF2E2	General Transcription Factor IIE Subunit 2	Protein Coding	41	GC08M030578	2.13583	https://www.genecards.org/cgi-bin/carddisp.pl?gene=GTF2E2
MGAT5	Alpha-1,6-Mannosylglycoprotein 6-Beta-N-Acetylglucosaminyltransferase	Protein Coding	39	GC02P134119	2.13583	https://www.genecards.org/cgi-bin/carddisp.pl?gene=MGAT5
APBA1	Amyloid Beta Precursor Protein Binding Family A Member 1	Protein Coding	38	GC09M069427	2.13583	https://www.genecards.org/cgi-bin/carddisp.pl?gene=APBA1
GAS7	Growth Arrest Specific 7	Protein Coding	38	GC17M009910	2.13583	https://www.genecards.org/cgi-bin/carddisp.pl?gene=GAS7
PSD	Pleckstrin And Sec7 Domain Containing	Protein Coding	38	GC10M102403	2.13583	https://www.genecards.org/cgi-bin/carddisp.pl?gene=PSD
S100Z	S100 Calcium Binding Protein Z	Protein Coding	30	GC05P076850	2.13583	https://www.genecards.org/cgi-bin/carddisp.pl?gene=S100Z
PRAC2	PRAC2 Small Nuclear Protein	Protein Coding	18	GC17P055973	2.13583	https://www.genecards.org/cgi-bin/carddisp.pl?gene=PRAC2
GSDMA	Gasdermin A	Protein Coding	35	GC17P055533	2.1337	https://www.genecards.org/cgi-bin/carddisp.pl?gene=GSDMA
HDAC1	Histone Deacetylase 1	Protein Coding	47	GC01P032292	2.13353	https://www.genecards.org/cgi-bin/carddisp.pl?gene=HDAC1
E2F1	E2F Transcription Factor 1	Protein Coding	42	GC20M033675	2.13353	https://www.genecards.org/cgi-bin/carddisp.pl?gene=E2F1
ITGB7	Integrin Subunit Beta 7	Protein Coding	44	GC12M053191	2.13232	https://www.genecards.org/cgi-bin/carddisp.pl?gene=ITGB7
MIR191	MicroRNA 191	RNA Gene	23	GC03M051160	2.12469	https://www.genecards.org/cgi-bin/carddisp.pl?gene=MIR191
THY1	Thy-1 Cell Surface Antigen	Protein Coding	41	GC11M119417	2.12276	https://www.genecards.org/cgi-bin/carddisp.pl?gene=THY1
MAPRE1	Microtubule Associated Protein RP/EB Family Member 1	Protein Coding	42	GC20P032819	2.12257	https://www.genecards.org/cgi-bin/carddisp.pl?gene=MAPRE1
TACR2	Tachykinin Receptor 2	Protein Coding	41	GC10M069403	2.1225	https://www.genecards.org/cgi-bin/carddisp.pl?gene=TACR2
CORO1A	Coronin 1A	Protein Coding	42	GC16P041041	2.12179	https://www.genecards.org/cgi-bin/carddisp.pl?gene=CORO1A
SLC3A2	Solute Carrier Family 3 Member 2	Protein Coding	40	GC11P062856	2.11807	https://www.genecards.org/cgi-bin/carddisp.pl?gene=SLC3A2
MTMR3	Myotubularin Related Protein 3	Protein Coding	41	GC22P036836	2.11756	https://www.genecards.org/cgi-bin/carddisp.pl?gene=MTMR3
HORMAD2	HORMA Domain Containing 2	Protein Coding	34	GC22P036840	2.11756	https://www.genecards.org/cgi-bin/carddisp.pl?gene=HORMAD2
TERF2	Telomeric Repeat Binding Factor 2	Protein Coding	39	GC16M069355	2.11651	https://www.genecards.org/cgi-bin/carddisp.pl?gene=TERF2
LTB	Lymphotoxin Beta	Protein Coding	38	GC06M065959	2.11231	https://www.genecards.org/cgi-bin/carddisp.pl?gene=LTB
LBP	Lipopolysaccharide Binding Protein	Protein Coding	42	GC20P038346	2.1098	https://www.genecards.org/cgi-bin/carddisp.pl?gene=LBP
ETS2	ETS Proto-Oncogene 2, Transcription Factor	Protein Coding	40	GC21P038805	2.10672	https://www.genecards.org/cgi-bin/carddisp.pl?gene=ETS2
STK11	Serine/Threonine Kinase 11	Protein Coding	47	GC19P001177	2.10594	https://www.genecards.org/cgi-bin/carddisp.pl?gene=STK11
KIR2DL1	Killer Cell Immunoglobulin Like Receptor, Two Ig Domains And Long Cytoplasmic Tail 1	Protein Coding	36	GC19P067381	2.10472	https://www.genecards.org/cgi-bin/carddisp.pl?gene=KIR2DL1
PMEL	Premelanosome Protein	Protein Coding	39	GC12M055954	2.10403	https://www.genecards.org/cgi-bin/carddisp.pl?gene=PMEL
PRKN	Parkin RBR E3 Ubiquitin Protein Ligase	Protein Coding	37	GC06M161348	2.10335	https://www.genecards.org/cgi-bin/carddisp.pl?gene=PRKN
SLC45A2	Solute Carrier Family 45 Member 2	Protein Coding	38	GC05M033944	2.10231	https://www.genecards.org/cgi-bin/carddisp.pl?gene=SLC45A2
EZR	Ezrin	Protein Coding	43	GC06M158765	2.10057	https://www.genecards.org/cgi-bin/carddisp.pl?gene=EZR
TMPO	Thymopoietin	Protein Coding	44	GC12P098515	2.08964	https://www.genecards.org/cgi-bin/carddisp.pl?gene=TMPO
PTGDR2	Prostaglandin D2 Receptor 2	Protein Coding	40	GC11M060850	2.08747	https://www.genecards.org/cgi-bin/carddisp.pl?gene=PTGDR2
VASP	Vasodilator Stimulated Phosphoprotein	Protein Coding	41	GC19P066899	2.08565	https://www.genecards.org/cgi-bin/carddisp.pl?gene=VASP
KLKB1	Kallikrein B1	Protein Coding	46	GC04P186208	2.08075	https://www.genecards.org/cgi-bin/carddisp.pl?gene=KLKB1
DHFR	Dihydrofolate Reductase	Protein Coding	47	GC05M080626	2.07828	https://www.genecards.org/cgi-bin/carddisp.pl?gene=DHFR
GPANK1	G-Patch Domain And Ankyrin Repeats 1	Protein Coding	32	GC06M065962	2.07739	https://www.genecards.org/cgi-bin/carddisp.pl?gene=GPANK1
PTGIR	Prostaglandin I2 Receptor	Protein Coding	45	GC19M065976	2.07723	https://www.genecards.org/cgi-bin/carddisp.pl?gene=PTGIR
MIR18A	MicroRNA 18a	RNA Gene	18	GC13P091560	2.0687	https://www.genecards.org/cgi-bin/carddisp.pl?gene=MIR18A
DOCK2	Dedicator Of Cytokinesis 2	Protein Coding	43	GC05P169637	2.06816	https://www.genecards.org/cgi-bin/carddisp.pl?gene=DOCK2
SGF29	SAGA Complex Associated Factor 29	Protein Coding	27	GC16P040863	2.06772	https://www.genecards.org/cgi-bin/carddisp.pl?gene=SGF29
RAG2	Recombination Activating 2	Protein Coding	41	GC11M036575	2.0668	https://www.genecards.org/cgi-bin/carddisp.pl?gene=RAG2
SPINK1	Serine Peptidase Inhibitor Kazal Type 1	Protein Coding	42	GC05M147825	2.06583	https://www.genecards.org/cgi-bin/carddisp.pl?gene=SPINK1
CYP24A1	Cytochrome P450 Family 24 Subfamily A Member 1	Protein Coding	45	GC20M054153	2.065	https://www.genecards.org/cgi-bin/carddisp.pl?gene=CYP24A1
IRAK4	Interleukin 1 Receptor Associated Kinase 4	Protein Coding	45	GC12P043758	2.06449	https://www.genecards.org/cgi-bin/carddisp.pl?gene=IRAK4
VDAC1	Voltage Dependent Anion Channel 1	Protein Coding	45	GC05M133975	2.06269	https://www.genecards.org/cgi-bin/carddisp.pl?gene=VDAC1
MMP26	Matrix Metallopeptidase 26	Protein Coding	34	GC11P004706	2.06236	https://www.genecards.org/cgi-bin/carddisp.pl?gene=MMP26
MDC1	Mediator Of DNA Damage Checkpoint 1	Protein Coding	40	GC06M065881	2.06163	https://www.genecards.org/cgi-bin/carddisp.pl?gene=MDC1
ARRB1	Arrestin Beta 1	Protein Coding	42	GC11M090410	2.06115	https://www.genecards.org/cgi-bin/carddisp.pl?gene=ARRB1
MIR30C1	MicroRNA 30c-1	RNA Gene	22	GC01P040757	2.05957	https://www.genecards.org/cgi-bin/carddisp.pl?gene=MIR30C1
EDNRA	Endothelin Receptor Type A	Protein Coding	47	GC04P147480	2.05899	https://www.genecards.org/cgi-bin/carddisp.pl?gene=EDNRA
KL	Klotho	Protein Coding	45	GC13P033016	2.05862	https://www.genecards.org/cgi-bin/carddisp.pl?gene=KL
ABL1	ABL Proto-Oncogene 1, Non-Receptor Tyrosine Kinase	Protein Coding	50	GC09P130713	2.0564	https://www.genecards.org/cgi-bin/carddisp.pl?gene=ABL1
IFNAR2	Interferon Alpha And Beta Receptor Subunit 2	Protein Coding	47	GC21P033229	2.05593	https://www.genecards.org/cgi-bin/carddisp.pl?gene=IFNAR2
MAP3K8	Mitogen-Activated Protein Kinase Kinase Kinase 8	Protein Coding	44	GC10P030510	2.05164	https://www.genecards.org/cgi-bin/carddisp.pl?gene=MAP3K8
MLNR	Motilin Receptor	Protein Coding	39	GC13P049220	2.04743	https://www.genecards.org/cgi-bin/carddisp.pl?gene=MLNR
KCNN4	Potassium Calcium-Activated Channel Subfamily N Member 4	Protein Coding	47	GC19M065881	2.04581	https://www.genecards.org/cgi-bin/carddisp.pl?gene=KCNN4
XK	X-Linked Kx Blood Group	Protein Coding	40	GC0XP037685	2.04517	https://www.genecards.org/cgi-bin/carddisp.pl?gene=XK
MAPT	Microtubule Associated Protein Tau	Protein Coding	48	GC17P045894	2.04444	https://www.genecards.org/cgi-bin/carddisp.pl?gene=MAPT
TICAM1	TIR Domain Containing Adaptor Molecule 1	Protein Coding	42	GC19M004815	2.0434	https://www.genecards.org/cgi-bin/carddisp.pl?gene=TICAM1
CTBP1	C-Terminal Binding Protein 1	Protein Coding	46	GC04M001211	2.04305	https://www.genecards.org/cgi-bin/carddisp.pl?gene=CTBP1
LALBA	Lactalbumin Alpha	Protein Coding	38	GC12M048567	2.03856	https://www.genecards.org/cgi-bin/carddisp.pl?gene=LALBA
MAFK	MAF BZIP Transcription Factor K	Protein Coding	38	GC07P002068	2.03398	https://www.genecards.org/cgi-bin/carddisp.pl?gene=MAFK
SLC39A8	Solute Carrier Family 39 Member 8	Protein Coding	42	GC04M102252	2.03193	https://www.genecards.org/cgi-bin/carddisp.pl?gene=SLC39A8
MCCD1	Mitochondrial Coiled-Coil Domain 1	Protein Coding	29	GC06P031528	2.03017	https://www.genecards.org/cgi-bin/carddisp.pl?gene=MCCD1
DICER1	Dicer 1, Ribonuclease III	Protein Coding	46	GC14M095086	2.02963	https://www.genecards.org/cgi-bin/carddisp.pl?gene=DICER1
SETDB1	SET Domain Bifurcated Histone Lysine Methyltransferase 1	Protein Coding	40	GC01P150926	2.01762	https://www.genecards.org/cgi-bin/carddisp.pl?gene=SETDB1
LDHA	Lactate Dehydrogenase A	Protein Coding	49	GC11P018394	2.0161	https://www.genecards.org/cgi-bin/carddisp.pl?gene=LDHA
JAG1	Jagged Canonical Notch Ligand 1	Protein Coding	48	GC20M010637	2.01362	https://www.genecards.org/cgi-bin/carddisp.pl?gene=JAG1
S100A1	S100 Calcium Binding Protein A1	Protein Coding	40	GC01P153627	2.01273	https://www.genecards.org/cgi-bin/carddisp.pl?gene=S100A1
DLAT	Dihydrolipoamide S-Acetyltransferase	Protein Coding	44	GC11P112026	2.01232	https://www.genecards.org/cgi-bin/carddisp.pl?gene=DLAT
CGN	Cingulin	Protein Coding	37	GC01P151483	2.01163	https://www.genecards.org/cgi-bin/carddisp.pl?gene=CGN
NDUFA13	NADH:Ubiquinone Oxidoreductase Subunit A13	Protein Coding	43	GC19P019515	2.0116	https://www.genecards.org/cgi-bin/carddisp.pl?gene=NDUFA13
EPN3	Epsin 3	Protein Coding	35	GC17P050532	2.0116	https://www.genecards.org/cgi-bin/carddisp.pl?gene=EPN3
CD1E	CD1e Molecule	Protein Coding	38	GC01P158354	2.01116	https://www.genecards.org/cgi-bin/carddisp.pl?gene=CD1E
PVT1	Pvt1 Oncogene	RNA Gene	26	GC08P127869	2.01057	https://www.genecards.org/cgi-bin/carddisp.pl?gene=PVT1
MAP1LC3B	Microtubule Associated Protein 1 Light Chain 3 Beta	Protein Coding	40	GC16P087384	2.00402	https://www.genecards.org/cgi-bin/carddisp.pl?gene=MAP1LC3B
PRKCA	Protein Kinase C Alpha	Protein Coding	48	GC17P066302	2.00345	https://www.genecards.org/cgi-bin/carddisp.pl?gene=PRKCA
SLC2A1	Solute Carrier Family 2 Member 1	Protein Coding	50	GC01M042925	1.99695	https://www.genecards.org/cgi-bin/carddisp.pl?gene=SLC2A1
SLC22A2	Solute Carrier Family 22 Member 2	Protein Coding	44	GC06M160190	1.99465	https://www.genecards.org/cgi-bin/carddisp.pl?gene=SLC22A2
AQP4	Aquaporin 4	Protein Coding	45	GC18M026852	1.99381	https://www.genecards.org/cgi-bin/carddisp.pl?gene=AQP4
AQP7	Aquaporin 7	Protein Coding	42	GC09M033384	1.99381	https://www.genecards.org/cgi-bin/carddisp.pl?gene=AQP7
PSMB10	Proteasome 20S Subunit Beta 10	Protein Coding	43	GC16M067937	1.99381	https://www.genecards.org/cgi-bin/carddisp.pl?gene=PSMB10
TRAF1	TNF Receptor Associated Factor 1	Protein Coding	41	GC09M120902	1.99277	https://www.genecards.org/cgi-bin/carddisp.pl?gene=TRAF1
NEAT1	Nuclear Paraspeckle Assembly Transcript 1	RNA Gene	24	GC11P069943	1.99119	https://www.genecards.org/cgi-bin/carddisp.pl?gene=NEAT1
ST6GALNAC1	ST6 N-Acetylgalactosaminide Alpha-2,6-Sialyltransferase 1	Protein Coding	38	GC17M076624	1.99118	https://www.genecards.org/cgi-bin/carddisp.pl?gene=ST6GALNAC1
FAP	Fibroblast Activation Protein Alpha	Protein Coding	44	GC02M162170	1.99039	https://www.genecards.org/cgi-bin/carddisp.pl?gene=FAP
RBPJ	Recombination Signal Binding Protein For Immunoglobulin Kappa J Region	Protein Coding	45	GC04P026105	1.98915	https://www.genecards.org/cgi-bin/carddisp.pl?gene=RBPJ
MCM2	Minichromosome Maintenance Complex Component 2	Protein Coding	45	GC03P127598	1.98795	https://www.genecards.org/cgi-bin/carddisp.pl?gene=MCM2
KDM4C	Lysine Demethylase 4C	Protein Coding	41	GC09P006720	1.97472	https://www.genecards.org/cgi-bin/carddisp.pl?gene=KDM4C
DDC	Dopa Decarboxylase	Protein Coding	49	GC07M050458	1.97294	https://www.genecards.org/cgi-bin/carddisp.pl?gene=DDC
MIR133A1	MicroRNA 133a-1	RNA Gene	17	GC18M024830	1.97102	https://www.genecards.org/cgi-bin/carddisp.pl?gene=MIR133A1
EPHA3	EPH Receptor A3	Protein Coding	44	GC03P089077	1.97081	https://www.genecards.org/cgi-bin/carddisp.pl?gene=EPHA3
REN	Renin	Protein Coding	47	GC01M204154	1.97049	https://www.genecards.org/cgi-bin/carddisp.pl?gene=REN
LTBR	Lymphotoxin Beta Receptor	Protein Coding	40	GC12P006375	1.96892	https://www.genecards.org/cgi-bin/carddisp.pl?gene=LTBR
SLC37A1	Solute Carrier Family 37 Member 1	Protein Coding	37	GC21P042571	1.96885	https://www.genecards.org/cgi-bin/carddisp.pl?gene=SLC37A1
MIR185	MicroRNA 185	RNA Gene	22	GC22P035824	1.96862	https://www.genecards.org/cgi-bin/carddisp.pl?gene=MIR185
MIR338	MicroRNA 338	RNA Gene	18	GC17M081126	1.96862	https://www.genecards.org/cgi-bin/carddisp.pl?gene=MIR338
NBR1	NBR1 Autophagy Cargo Receptor	Protein Coding	37	GC17P043170	1.96429	https://www.genecards.org/cgi-bin/carddisp.pl?gene=NBR1
EVPL	Envoplakin	Protein Coding	36	GC17M076004	1.96379	https://www.genecards.org/cgi-bin/carddisp.pl?gene=EVPL
SERPINB2	Serpin Family B Member 2	Protein Coding	42	GC18P063871	1.95795	https://www.genecards.org/cgi-bin/carddisp.pl?gene=SERPINB2
SLC11A2	Solute Carrier Family 11 Member 2	Protein Coding	46	GC12M050952	1.95481	https://www.genecards.org/cgi-bin/carddisp.pl?gene=SLC11A2
FLI1	Fli-1 Proto-Oncogene, ETS Transcription Factor	Protein Coding	46	GC11P128686	1.95446	https://www.genecards.org/cgi-bin/carddisp.pl?gene=FLI1
NR3C2	Nuclear Receptor Subfamily 3 Group C Member 2	Protein Coding	45	GC04M148078	1.95056	https://www.genecards.org/cgi-bin/carddisp.pl?gene=NR3C2
CEACAM1	CEA Cell Adhesion Molecule 1	Protein Coding	42	GC19M042507	1.94818	https://www.genecards.org/cgi-bin/carddisp.pl?gene=CEACAM1
SLAMF6	SLAM Family Member 6	Protein Coding	39	GC01M160454	1.9465	https://www.genecards.org/cgi-bin/carddisp.pl?gene=SLAMF6
NBN	Nibrin	Protein Coding	45	GC08M089933	1.94255	https://www.genecards.org/cgi-bin/carddisp.pl?gene=NBN
LACTB	Lactamase Beta	Protein Coding	36	GC15P118651	1.94227	https://www.genecards.org/cgi-bin/carddisp.pl?gene=LACTB
SDC1	Syndecan 1	Protein Coding	41	GC02M020200	1.9414	https://www.genecards.org/cgi-bin/carddisp.pl?gene=SDC1
LGALS3BP	Galectin 3 Binding Protein	Protein Coding	41	GC17M078971	1.93653	https://www.genecards.org/cgi-bin/carddisp.pl?gene=LGALS3BP
PMCH	Pro-Melanin Concentrating Hormone	Protein Coding	35	GC12M102196	1.93496	https://www.genecards.org/cgi-bin/carddisp.pl?gene=PMCH
PRKCB	Protein Kinase C Beta	Protein Coding	45	GC16P024288	1.93431	https://www.genecards.org/cgi-bin/carddisp.pl?gene=PRKCB
CNTF	Ciliary Neurotrophic Factor	Protein Coding	39	GC11P058622	1.93431	https://www.genecards.org/cgi-bin/carddisp.pl?gene=CNTF
RNF5	Ring Finger Protein 5	Protein Coding	41	GC06P083723	1.93325	https://www.genecards.org/cgi-bin/carddisp.pl?gene=RNF5
HTRA1	HtrA Serine Peptidase 1	Protein Coding	44	GC10P122461	1.93219	https://www.genecards.org/cgi-bin/carddisp.pl?gene=HTRA1
FURIN	Furin, Paired Basic Amino Acid Cleaving Enzyme	Protein Coding	44	GC15P090868	1.92414	https://www.genecards.org/cgi-bin/carddisp.pl?gene=FURIN
ALDOB	Aldolase, Fructose-Bisphosphate B	Protein Coding	43	GC09M101420	1.92207	https://www.genecards.org/cgi-bin/carddisp.pl?gene=ALDOB
PRODH	Proline Dehydrogenase 1	Protein Coding	45	GC22M018912	1.92116	https://www.genecards.org/cgi-bin/carddisp.pl?gene=PRODH
DDB2	Damage Specific DNA Binding Protein 2	Protein Coding	44	GC11P047237	1.92077	https://www.genecards.org/cgi-bin/carddisp.pl?gene=DDB2
DSG3	Desmoglein 3	Protein Coding	40	GC18P031447	1.91896	https://www.genecards.org/cgi-bin/carddisp.pl?gene=DSG3
UGT1A7	UDP Glucuronosyltransferase Family 1 Member A7	Protein Coding	40	GC02P233681	1.91848	https://www.genecards.org/cgi-bin/carddisp.pl?gene=UGT1A7
PLCL1	Phospholipase C Like 1 (Inactive)	Protein Coding	38	GC02P197804	1.91846	https://www.genecards.org/cgi-bin/carddisp.pl?gene=PLCL1
RMI2	RecQ Mediated Genome Instability 2	Protein Coding	33	GC16P012113	1.91846	https://www.genecards.org/cgi-bin/carddisp.pl?gene=RMI2
ARHGAP45	Rho GTPase Activating Protein 45	Protein Coding	29	GC19P001065	1.91846	https://www.genecards.org/cgi-bin/carddisp.pl?gene=ARHGAP45
KCNQ1OT1	KCNQ1 Opposite Strand/Antisense Transcript 1	RNA Gene	27	GC11M003314	1.91549	https://www.genecards.org/cgi-bin/carddisp.pl?gene=KCNQ1OT1
HOXA11-AS	HOXA11 Antisense RNA	RNA Gene	22	GC07P027184	1.91549	https://www.genecards.org/cgi-bin/carddisp.pl?gene=HOXA11-AS
ZEB1-AS1	ZEB1 Antisense RNA 1	RNA Gene	18	GC10M031166	1.91549	https://www.genecards.org/cgi-bin/carddisp.pl?gene=ZEB1-AS1
TKT	Transketolase	Protein Coding	45	GC03M053224	1.91327	https://www.genecards.org/cgi-bin/carddisp.pl?gene=TKT
MIR675	MicroRNA 675	RNA Gene	19	GC11M003287	1.91318	https://www.genecards.org/cgi-bin/carddisp.pl?gene=MIR675
LRG1	Leucine Rich Alpha-2-Glycoprotein 1	Protein Coding	39	GC19M005467	1.91297	https://www.genecards.org/cgi-bin/carddisp.pl?gene=LRG1
RASSF1	Ras Association Domain Family Member 1	Protein Coding	42	GC03M050329	1.91215	https://www.genecards.org/cgi-bin/carddisp.pl?gene=RASSF1
TMPRSS6	Transmembrane Serine Protease 6	Protein Coding	44	GC22M057362	1.90438	https://www.genecards.org/cgi-bin/carddisp.pl?gene=TMPRSS6
ITIH4	Inter-Alpha-Trypsin Inhibitor Heavy Chain 4	Protein Coding	42	GC03M052812	1.90409	https://www.genecards.org/cgi-bin/carddisp.pl?gene=ITIH4
CEP250	Centrosomal Protein 250	Protein Coding	38	GC20P035455	1.90409	https://www.genecards.org/cgi-bin/carddisp.pl?gene=CEP250
MAML2	Mastermind Like Transcriptional Coactivator 2	Protein Coding	37	GC11M095976	1.90409	https://www.genecards.org/cgi-bin/carddisp.pl?gene=MAML2
LIME1	Lck Interacting Transmembrane Adaptor 1	Protein Coding	33	GC20P063736	1.90409	https://www.genecards.org/cgi-bin/carddisp.pl?gene=LIME1
DDX39B	DExD-Box Helicase 39B	Protein Coding	38	GC06M031530	1.90398	https://www.genecards.org/cgi-bin/carddisp.pl?gene=DDX39B
CISD1	CDGSH Iron Sulfur Domain 1	Protein Coding	37	GC10P058269	1.90297	https://www.genecards.org/cgi-bin/carddisp.pl?gene=CISD1
ADCY7	Adenylate Cyclase 7	Protein Coding	44	GC16P050244	1.90222	https://www.genecards.org/cgi-bin/carddisp.pl?gene=ADCY7
CLN3	CLN3 Lysosomal/Endosomal Transmembrane Protein, Battenin	Protein Coding	42	GC16M028466	1.90222	https://www.genecards.org/cgi-bin/carddisp.pl?gene=CLN3
ATXN2L	Ataxin 2 Like	Protein Coding	37	GC16P040917	1.90222	https://www.genecards.org/cgi-bin/carddisp.pl?gene=ATXN2L
DSG2	Desmoglein 2	Protein Coding	44	GC18P031498	1.89972	https://www.genecards.org/cgi-bin/carddisp.pl?gene=DSG2
SERPINA3	Serpin Family A Member 3	Protein Coding	42	GC14P094612	1.89839	https://www.genecards.org/cgi-bin/carddisp.pl?gene=SERPINA3
RNF128	Ring Finger Protein 128	Protein Coding	37	GC0XP106693	1.8961	https://www.genecards.org/cgi-bin/carddisp.pl?gene=RNF128
APOA4	Apolipoprotein A4	Protein Coding	40	GC11M116820	1.89223	https://www.genecards.org/cgi-bin/carddisp.pl?gene=APOA4
ENPP7	Ectonucleotide Pyrophosphatase/Phosphodiesterase 7	Protein Coding	37	GC17P079730	1.89136	https://www.genecards.org/cgi-bin/carddisp.pl?gene=ENPP7
SLC6A14	Solute Carrier Family 6 Member 14	Protein Coding	40	GC0XP116436	1.89117	https://www.genecards.org/cgi-bin/carddisp.pl?gene=SLC6A14
KHDRBS3	KH RNA Binding Domain Containing, Signal Transduction Associated 3	Protein Coding	37	GC08P135457	1.89117	https://www.genecards.org/cgi-bin/carddisp.pl?gene=KHDRBS3
CYP7A1	Cytochrome P450 Family 7 Subfamily A Member 1	Protein Coding	42	GC08M058476	1.88963	https://www.genecards.org/cgi-bin/carddisp.pl?gene=CYP7A1
DSG1	Desmoglein 1	Protein Coding	42	GC18P031318	1.88629	https://www.genecards.org/cgi-bin/carddisp.pl?gene=DSG1
ACP1	Acid Phosphatase 1	Protein Coding	42	GC02P000344	1.88602	https://www.genecards.org/cgi-bin/carddisp.pl?gene=ACP1
FCGRT	Fc Gamma Receptor And Transporter	Protein Coding	42	GC19P049506	1.88602	https://www.genecards.org/cgi-bin/carddisp.pl?gene=FCGRT
ACADVL	Acyl-CoA Dehydrogenase Very Long Chain	Protein Coding	44	GC17P007219	1.88578	https://www.genecards.org/cgi-bin/carddisp.pl?gene=ACADVL
IL32	Interleukin 32	Protein Coding	37	GC16P011732	1.88318	https://www.genecards.org/cgi-bin/carddisp.pl?gene=IL32
CLK2	CDC Like Kinase 2	Protein Coding	41	GC01M155262	1.87826	https://www.genecards.org/cgi-bin/carddisp.pl?gene=CLK2
CALB2	Calbindin 2	Protein Coding	39	GC16P071358	1.87405	https://www.genecards.org/cgi-bin/carddisp.pl?gene=CALB2
MIR124-3	MicroRNA 124-3	RNA Gene	18	GC20P063375	1.87358	https://www.genecards.org/cgi-bin/carddisp.pl?gene=MIR124-3
MAPK9	Mitogen-Activated Protein Kinase 9	Protein Coding	46	GC05M180254	1.87196	https://www.genecards.org/cgi-bin/carddisp.pl?gene=MAPK9
NDRG1	N-Myc Downstream Regulated 1	Protein Coding	43	GC08M133237	1.87196	https://www.genecards.org/cgi-bin/carddisp.pl?gene=NDRG1
C2	Complement C2	Protein Coding	46	GC06P031897	1.8717	https://www.genecards.org/cgi-bin/carddisp.pl?gene=C2
LAG3	Lymphocyte Activating 3	Protein Coding	38	GC12P021074	1.87093	https://www.genecards.org/cgi-bin/carddisp.pl?gene=LAG3
ITK	IL2 Inducible T Cell Kinase	Protein Coding	50	GC05P157158	1.86993	https://www.genecards.org/cgi-bin/carddisp.pl?gene=ITK
CFHR2	Complement Factor H Related 2	Protein Coding	38	GC01P196943	1.86993	https://www.genecards.org/cgi-bin/carddisp.pl?gene=CFHR2
NLRP7	NLR Family Pyrin Domain Containing 7	Protein Coding	42	GC19M054923	1.86978	https://www.genecards.org/cgi-bin/carddisp.pl?gene=NLRP7
XRCC5	X-Ray Repair Cross Complementing 5	Protein Coding	42	GC02P216107	1.86939	https://www.genecards.org/cgi-bin/carddisp.pl?gene=XRCC5
TOP1	DNA Topoisomerase I	Protein Coding	47	GC20P041028	1.86509	https://www.genecards.org/cgi-bin/carddisp.pl?gene=TOP1
EPHX2	Epoxide Hydrolase 2	Protein Coding	46	GC08P027490	1.85849	https://www.genecards.org/cgi-bin/carddisp.pl?gene=EPHX2
CYP2J2	Cytochrome P450 Family 2 Subfamily J Member 2	Protein Coding	43	GC01M059893	1.85849	https://www.genecards.org/cgi-bin/carddisp.pl?gene=CYP2J2
IL17RD	Interleukin 17 Receptor D	Protein Coding	42	GC03M057089	1.85849	https://www.genecards.org/cgi-bin/carddisp.pl?gene=IL17RD
ATG3	Autophagy Related 3	Protein Coding	38	GC03M112532	1.85836	https://www.genecards.org/cgi-bin/carddisp.pl?gene=ATG3
MTMR2	Myotubularin Related Protein 2	Protein Coding	43	GC11M096574	1.8578	https://www.genecards.org/cgi-bin/carddisp.pl?gene=MTMR2
CD48	CD48 Molecule	Protein Coding	37	GC01M160648	1.85625	https://www.genecards.org/cgi-bin/carddisp.pl?gene=CD48
MIR211	MicroRNA 211	RNA Gene	20	GC15M031065	1.85289	https://www.genecards.org/cgi-bin/carddisp.pl?gene=MIR211
CD3D	CD3 Delta Subunit Of T-Cell Receptor Complex	Protein Coding	45	GC11M118338	1.85256	https://www.genecards.org/cgi-bin/carddisp.pl?gene=CD3D
BLVRB	Biliverdin Reductase B	Protein Coding	38	GC19M040447	1.84431	https://www.genecards.org/cgi-bin/carddisp.pl?gene=BLVRB
CEBPB	CCAAT Enhancer Binding Protein Beta	Protein Coding	42	GC20P050190	1.84372	https://www.genecards.org/cgi-bin/carddisp.pl?gene=CEBPB
CYP2A6	Cytochrome P450 Family 2 Subfamily A Member 6	Protein Coding	46	GC19M040843	1.84353	https://www.genecards.org/cgi-bin/carddisp.pl?gene=CYP2A6
NR0B2	Nuclear Receptor Subfamily 0 Group B Member 2	Protein Coding	41	GC01M027095	1.84156	https://www.genecards.org/cgi-bin/carddisp.pl?gene=NR0B2
ANXA7	Annexin A7	Protein Coding	41	GC10M073375	1.83957	https://www.genecards.org/cgi-bin/carddisp.pl?gene=ANXA7
XRCC6	X-Ray Repair Cross Complementing 6	Protein Coding	43	GC22P041622	1.83793	https://www.genecards.org/cgi-bin/carddisp.pl?gene=XRCC6
ELF3	E74 Like ETS Transcription Factor 3	Protein Coding	39	GC01P202007	1.8366	https://www.genecards.org/cgi-bin/carddisp.pl?gene=ELF3
HRH1	Histamine Receptor H1	Protein Coding	44	GC03P012473	1.83485	https://www.genecards.org/cgi-bin/carddisp.pl?gene=HRH1
CDH2	Cadherin 2	Protein Coding	50	GC18M027950	1.83449	https://www.genecards.org/cgi-bin/carddisp.pl?gene=CDH2
AMBP	Alpha-1-Microglobulin/Bikunin Precursor	Protein Coding	42	GC09M114060	1.83131	https://www.genecards.org/cgi-bin/carddisp.pl?gene=AMBP
FES	FES Proto-Oncogene, Tyrosine Kinase	Protein Coding	46	GC15P090883	1.8257	https://www.genecards.org/cgi-bin/carddisp.pl?gene=FES
MAP2K5	Mitogen-Activated Protein Kinase Kinase 5	Protein Coding	44	GC15P117541	1.8257	https://www.genecards.org/cgi-bin/carddisp.pl?gene=MAP2K5
TCF3	Transcription Factor 3	Protein Coding	43	GC19M001609	1.8257	https://www.genecards.org/cgi-bin/carddisp.pl?gene=TCF3
NUDT1	Nudix Hydrolase 1	Protein Coding	41	GC07P002242	1.8257	https://www.genecards.org/cgi-bin/carddisp.pl?gene=NUDT1
PTBP1	Polypyrimidine Tract Binding Protein 1	Protein Coding	41	GC19P000797	1.8257	https://www.genecards.org/cgi-bin/carddisp.pl?gene=PTBP1
NKD1	NKD Inhibitor Of WNT Signaling Pathway 1	Protein Coding	34	GC16P050548	1.8257	https://www.genecards.org/cgi-bin/carddisp.pl?gene=NKD1
SCARNA5	Small Cajal Body-Specific RNA 5	RNA Gene	21	GC02P233275	1.8257	https://www.genecards.org/cgi-bin/carddisp.pl?gene=SCARNA5
HOTAIRM1	HOXA Transcript Antisense RNA, Myeloid-Specific 1	RNA Gene	20	GC07P027095	1.8257	https://www.genecards.org/cgi-bin/carddisp.pl?gene=HOTAIRM1
LINC00460	Long Intergenic Non-Protein Coding RNA 460	RNA Gene	17	GC13P106376	1.8257	https://www.genecards.org/cgi-bin/carddisp.pl?gene=LINC00460
MIR422A	MicroRNA 422a	RNA Gene	17	GC15M063870	1.8257	https://www.genecards.org/cgi-bin/carddisp.pl?gene=MIR422A
KAT5	Lysine Acetyltransferase 5	Protein Coding	46	GC11P065711	1.8252	https://www.genecards.org/cgi-bin/carddisp.pl?gene=KAT5
CCL19	C-C Motif Chemokine Ligand 19	Protein Coding	39	GC09M034698	1.8252	https://www.genecards.org/cgi-bin/carddisp.pl?gene=CCL19
CASP14	Caspase 14	Protein Coding	45	GC19P015049	1.8237	https://www.genecards.org/cgi-bin/carddisp.pl?gene=CASP14
STX2	Syntaxin 2	Protein Coding	36	GC12M130789	1.82354	https://www.genecards.org/cgi-bin/carddisp.pl?gene=STX2
ACADS	Acyl-CoA Dehydrogenase Short Chain	Protein Coding	44	GC12P126187	1.82246	https://www.genecards.org/cgi-bin/carddisp.pl?gene=ACADS
CTNND1	Catenin Delta 1	Protein Coding	44	GC11P058140	1.8219	https://www.genecards.org/cgi-bin/carddisp.pl?gene=CTNND1
ADAM15	ADAM Metallopeptidase Domain 15	Protein Coding	42	GC01P155050	1.82088	https://www.genecards.org/cgi-bin/carddisp.pl?gene=ADAM15
SIKE1	Suppressor Of IKBKE 1	Protein Coding	33	GC01M114769	1.82032	https://www.genecards.org/cgi-bin/carddisp.pl?gene=SIKE1
CXCL3	C-X-C Motif Chemokine Ligand 3	Protein Coding	36	GC04M074036	1.81875	https://www.genecards.org/cgi-bin/carddisp.pl?gene=CXCL3
CD5	CD5 Molecule	Protein Coding	40	GC11P061114	1.81818	https://www.genecards.org/cgi-bin/carddisp.pl?gene=CD5
TNFRSF17	TNF Receptor Superfamily Member 17	Protein Coding	42	GC16P011965	1.81801	https://www.genecards.org/cgi-bin/carddisp.pl?gene=TNFRSF17
HSD17B10	Hydroxysteroid 17-Beta Dehydrogenase 10	Protein Coding	44	GC0XM053431	1.81772	https://www.genecards.org/cgi-bin/carddisp.pl?gene=HSD17B10
TIA1	TIA1 Cytotoxic Granule Associated RNA Binding Protein	Protein Coding	42	GC02M070209	1.81698	https://www.genecards.org/cgi-bin/carddisp.pl?gene=TIA1
CAV3	Caveolin 3	Protein Coding	41	GC03P008733	1.81408	https://www.genecards.org/cgi-bin/carddisp.pl?gene=CAV3
FCRL3	Fc Receptor Like 3	Protein Coding	37	GC01M157674	1.81399	https://www.genecards.org/cgi-bin/carddisp.pl?gene=FCRL3
MAPKAPK2	MAPK Activated Protein Kinase 2	Protein Coding	46	GC01P206684	1.8135	https://www.genecards.org/cgi-bin/carddisp.pl?gene=MAPKAPK2
PPP5C	Protein Phosphatase 5 Catalytic Subunit	Protein Coding	43	GC19P066930	1.8135	https://www.genecards.org/cgi-bin/carddisp.pl?gene=PPP5C
MSTO1	Misato Mitochondrial Distribution And Morphology Regulator 1	Protein Coding	38	GC01P155565	1.8135	https://www.genecards.org/cgi-bin/carddisp.pl?gene=MSTO1
TRIB1	Tribbles Pseudokinase 1	Protein Coding	38	GC08P125430	1.8135	https://www.genecards.org/cgi-bin/carddisp.pl?gene=TRIB1
ZPBP	Zona Pellucida Binding Protein	Protein Coding	38	GC07M049850	1.8135	https://www.genecards.org/cgi-bin/carddisp.pl?gene=ZPBP
TSPAN33	Tetraspanin 33	Protein Coding	36	GC07P131929	1.8135	https://www.genecards.org/cgi-bin/carddisp.pl?gene=TSPAN33
PTGDS	Prostaglandin D2 Synthase	Protein Coding	44	GC09P137091	1.81294	https://www.genecards.org/cgi-bin/carddisp.pl?gene=PTGDS
AKAP12	A-Kinase Anchoring Protein 12	Protein Coding	40	GC06P151239	1.81227	https://www.genecards.org/cgi-bin/carddisp.pl?gene=AKAP12
BLOC1S6	Biogenesis Of Lysosomal Organelles Complex 1 Subunit 6	Protein Coding	38	GC15P045588	1.80878	https://www.genecards.org/cgi-bin/carddisp.pl?gene=BLOC1S6
TNC	Tenascin C	Protein Coding	47	GC09M115019	1.80362	https://www.genecards.org/cgi-bin/carddisp.pl?gene=TNC
GPR18	G Protein-Coupled Receptor 18	Protein Coding	37	GC13M099254	1.80348	https://www.genecards.org/cgi-bin/carddisp.pl?gene=GPR18
DVL2	Dishevelled Segment Polarity Protein 2	Protein Coding	44	GC17M007225	1.80214	https://www.genecards.org/cgi-bin/carddisp.pl?gene=DVL2
FOXE1	Forkhead Box E1	Protein Coding	41	GC09P097853	1.79916	https://www.genecards.org/cgi-bin/carddisp.pl?gene=FOXE1
KRT17	Keratin 17	Protein Coding	43	GC17M041619	1.79846	https://www.genecards.org/cgi-bin/carddisp.pl?gene=KRT17
MIR9-1	MicroRNA 9-1	RNA Gene	21	GC01M156420	1.79665	https://www.genecards.org/cgi-bin/carddisp.pl?gene=MIR9-1
TFPI	Tissue Factor Pathway Inhibitor	Protein Coding	44	GC02M187464	1.79277	https://www.genecards.org/cgi-bin/carddisp.pl?gene=TFPI
PDCD1LG2	Programmed Cell Death 1 Ligand 2	Protein Coding	40	GC09P005510	1.79277	https://www.genecards.org/cgi-bin/carddisp.pl?gene=PDCD1LG2
MT-ND4	Mitochondrially Encoded NADH:Ubiquinone Oxidoreductase Core Subunit 4	Protein Coding	33	GCMTP010762	1.79277	https://www.genecards.org/cgi-bin/carddisp.pl?gene=MT-ND4
SYNE1	Spectrin Repeat Containing Nuclear Envelope Protein 1	Protein Coding	41	GC06M152121	1.7888	https://www.genecards.org/cgi-bin/carddisp.pl?gene=SYNE1
SLC7A5	Solute Carrier Family 7 Member 5	Protein Coding	43	GC16M087830	1.78844	https://www.genecards.org/cgi-bin/carddisp.pl?gene=SLC7A5
IRF4	Interferon Regulatory Factor 4	Protein Coding	42	GC06P000391	1.78777	https://www.genecards.org/cgi-bin/carddisp.pl?gene=IRF4
MMP15	Matrix Metallopeptidase 15	Protein Coding	44	GC16P058025	1.78744	https://www.genecards.org/cgi-bin/carddisp.pl?gene=MMP15
FIP1L1	Factor Interacting With PAPOLA And CPSF1	Protein Coding	39	GC04P053427	1.78569	https://www.genecards.org/cgi-bin/carddisp.pl?gene=FIP1L1
CD3G	CD3 Gamma Subunit Of T-Cell Receptor Complex	Protein Coding	45	GC11P118344	1.78014	https://www.genecards.org/cgi-bin/carddisp.pl?gene=CD3G
SEPSECS	Sep (O-Phosphoserine) TRNA:Sec (Selenocysteine) TRNA Synthase	Protein Coding	42	GC04M025121	1.78014	https://www.genecards.org/cgi-bin/carddisp.pl?gene=SEPSECS
BCHE	Butyrylcholinesterase	Protein Coding	49	GC03M165772	1.77554	https://www.genecards.org/cgi-bin/carddisp.pl?gene=BCHE
NR4A1	Nuclear Receptor Subfamily 4 Group A Member 1	Protein Coding	45	GC12P052022	1.77391	https://www.genecards.org/cgi-bin/carddisp.pl?gene=NR4A1
WNT1	Wnt Family Member 1	Protein Coding	44	GC12P049348	1.77361	https://www.genecards.org/cgi-bin/carddisp.pl?gene=WNT1
XRCC3	X-Ray Repair Cross Complementing 3	Protein Coding	41	GC14M103697	1.77361	https://www.genecards.org/cgi-bin/carddisp.pl?gene=XRCC3
MIRLET7E	MicroRNA Let-7e	RNA Gene	21	GC19P067234	1.77273	https://www.genecards.org/cgi-bin/carddisp.pl?gene=MIRLET7E
TBXAS1	Thromboxane A Synthase 1	Protein Coding	48	GC07P139777	1.76603	https://www.genecards.org/cgi-bin/carddisp.pl?gene=TBXAS1
RAF1	Raf-1 Proto-Oncogene, Serine/Threonine Kinase	Protein Coding	52	GC03M012583	1.76519	https://www.genecards.org/cgi-bin/carddisp.pl?gene=RAF1
FLVCR2	FLVCR Heme Transporter 2	Protein Coding	40	GC14P075578	1.76344	https://www.genecards.org/cgi-bin/carddisp.pl?gene=FLVCR2
SLC48A1	Solute Carrier Family 48 Member 1	Protein Coding	33	GC12P047753	1.76344	https://www.genecards.org/cgi-bin/carddisp.pl?gene=SLC48A1
TRPV1	Transient Receptor Potential Cation Channel Subfamily V Member 1	Protein Coding	45	GC17M003565	1.76318	https://www.genecards.org/cgi-bin/carddisp.pl?gene=TRPV1
THBS1	Thrombospondin 1	Protein Coding	44	GC15P039581	1.76238	https://www.genecards.org/cgi-bin/carddisp.pl?gene=THBS1
ID1	Inhibitor Of DNA Binding 1, HLH Protein	Protein Coding	40	GC20P031605	1.76213	https://www.genecards.org/cgi-bin/carddisp.pl?gene=ID1
IGFBP2	Insulin Like Growth Factor Binding Protein 2	Protein Coding	42	GC02P216632	1.75853	https://www.genecards.org/cgi-bin/carddisp.pl?gene=IGFBP2
ZNF148	Zinc Finger Protein 148	Protein Coding	40	GC03M125225	1.75849	https://www.genecards.org/cgi-bin/carddisp.pl?gene=ZNF148
CYSLTR1	Cysteinyl Leukotriene Receptor 1	Protein Coding	41	GC0XM078271	1.75839	https://www.genecards.org/cgi-bin/carddisp.pl?gene=CYSLTR1
NCAPD3	Non-SMC Condensin II Complex Subunit D3	Protein Coding	40	GC11M134150	1.75822	https://www.genecards.org/cgi-bin/carddisp.pl?gene=NCAPD3
BCL2L12	BCL2 Like 12	Protein Coding	37	GC19P049665	1.75822	https://www.genecards.org/cgi-bin/carddisp.pl?gene=BCL2L12
RAB6A	RAB6A, Member RAS Oncogene Family	Protein Coding	40	GC11M090339	1.75748	https://www.genecards.org/cgi-bin/carddisp.pl?gene=RAB6A
FZD8	Frizzled Class Receptor 8	Protein Coding	41	GC10M035638	1.75265	https://www.genecards.org/cgi-bin/carddisp.pl?gene=FZD8
IL22RA2	Interleukin 22 Receptor Subunit Alpha 2	Protein Coding	40	GC06M137143	1.75043	https://www.genecards.org/cgi-bin/carddisp.pl?gene=IL22RA2
LGALS2	Galectin 2	Protein Coding	40	GC22M037570	1.75037	https://www.genecards.org/cgi-bin/carddisp.pl?gene=LGALS2
FHL2	Four And A Half LIM Domains 2	Protein Coding	45	GC02M105357	1.74916	https://www.genecards.org/cgi-bin/carddisp.pl?gene=FHL2
MAGT1	Magnesium Transporter 1	Protein Coding	39	GC0XM078008	1.74696	https://www.genecards.org/cgi-bin/carddisp.pl?gene=MAGT1
SUZ12	SUZ12 Polycomb Repressive Complex 2 Subunit	Protein Coding	40	GC17P031937	1.74656	https://www.genecards.org/cgi-bin/carddisp.pl?gene=SUZ12
STC1	Stanniocalcin 1	Protein Coding	40	GC08M023841	1.74567	https://www.genecards.org/cgi-bin/carddisp.pl?gene=STC1
IL1F10	Interleukin 1 Family Member 10	Protein Coding	37	GC02P113067	1.74358	https://www.genecards.org/cgi-bin/carddisp.pl?gene=IL1F10
OPLAH	5-Oxoprolinase, ATP-Hydrolysing	Protein Coding	41	GC08M144191	1.7428	https://www.genecards.org/cgi-bin/carddisp.pl?gene=OPLAH
GGH	Gamma-Glutamyl Hydrolase	Protein Coding	42	GC08M063014	1.7392	https://www.genecards.org/cgi-bin/carddisp.pl?gene=GGH
FOSL2	FOS Like 2, AP-1 Transcription Factor Subunit	Protein Coding	40	GC02P028392	1.73506	https://www.genecards.org/cgi-bin/carddisp.pl?gene=FOSL2
TAGAP	T Cell Activation RhoGTPase Activating Protein	Protein Coding	38	GC06M159034	1.73506	https://www.genecards.org/cgi-bin/carddisp.pl?gene=TAGAP
TNFSF18	TNF Superfamily Member 18	Protein Coding	37	GC01M173009	1.73506	https://www.genecards.org/cgi-bin/carddisp.pl?gene=TNFSF18
TRAF3	TNF Receptor Associated Factor 3	Protein Coding	45	GC14P109708	1.73498	https://www.genecards.org/cgi-bin/carddisp.pl?gene=TRAF3
RBP4	Retinol Binding Protein 4	Protein Coding	44	GC10M093591	1.73385	https://www.genecards.org/cgi-bin/carddisp.pl?gene=RBP4
ALPI	Alkaline Phosphatase, Intestinal	Protein Coding	44	GC02P232456	1.72831	https://www.genecards.org/cgi-bin/carddisp.pl?gene=ALPI
METAP2	Methionyl Aminopeptidase 2	Protein Coding	44	GC12P095473	1.7279	https://www.genecards.org/cgi-bin/carddisp.pl?gene=METAP2
TRDMT1	TRNA Aspartic Acid Methyltransferase 1	Protein Coding	39	GC10M017138	1.7279	https://www.genecards.org/cgi-bin/carddisp.pl?gene=TRDMT1
HTR3A	5-Hydroxytryptamine Receptor 3A	Protein Coding	45	GC11P113974	1.72752	https://www.genecards.org/cgi-bin/carddisp.pl?gene=HTR3A
ZEB1	Zinc Finger E-Box Binding Homeobox 1	Protein Coding	46	GC10P031318	1.72731	https://www.genecards.org/cgi-bin/carddisp.pl?gene=ZEB1
UBC	Ubiquitin C	Protein Coding	41	GC12M124911	1.72704	https://www.genecards.org/cgi-bin/carddisp.pl?gene=UBC
CAMK2G	Calcium/Calmodulin Dependent Protein Kinase II Gamma	Protein Coding	46	GC10M073812	1.72584	https://www.genecards.org/cgi-bin/carddisp.pl?gene=CAMK2G
MIR22	MicroRNA 22	RNA Gene	21	GC17M001713	1.7238	https://www.genecards.org/cgi-bin/carddisp.pl?gene=MIR22
EIF2S1	Eukaryotic Translation Initiation Factor 2 Subunit Alpha	Protein Coding	42	GC14P067359	1.71883	https://www.genecards.org/cgi-bin/carddisp.pl?gene=EIF2S1
BABAM2	BRISC And BRCA1 A Complex Member 2	Protein Coding	30	GC02P027953	1.71723	https://www.genecards.org/cgi-bin/carddisp.pl?gene=BABAM2
VEGFC	Vascular Endothelial Growth Factor C	Protein Coding	45	GC04M176683	1.71659	https://www.genecards.org/cgi-bin/carddisp.pl?gene=VEGFC
VNN1	Vanin 1	Protein Coding	44	GC06M132680	1.71335	https://www.genecards.org/cgi-bin/carddisp.pl?gene=VNN1
MEP1A	Meprin A Subunit Alpha	Protein Coding	41	GC06P046793	1.70498	https://www.genecards.org/cgi-bin/carddisp.pl?gene=MEP1A
IL36A	Interleukin 36 Alpha	Protein Coding	36	GC02P113005	1.70262	https://www.genecards.org/cgi-bin/carddisp.pl?gene=IL36A
RAD21	RAD21 Cohesin Complex Component	Protein Coding	44	GC08M116846	1.70202	https://www.genecards.org/cgi-bin/carddisp.pl?gene=RAD21
RARG	Retinoic Acid Receptor Gamma	Protein Coding	46	GC12M053210	1.70071	https://www.genecards.org/cgi-bin/carddisp.pl?gene=RARG
GABPA	GA Binding Protein Transcription Factor Subunit Alpha	Protein Coding	40	GC21P025734	1.70071	https://www.genecards.org/cgi-bin/carddisp.pl?gene=GABPA
IL36B	Interleukin 36 Beta	Protein Coding	33	GC02M113022	1.70071	https://www.genecards.org/cgi-bin/carddisp.pl?gene=IL36B
RPL35P3	Ribosomal Protein L35 Pseudogene 3	Pseudogene	8	GC06M105302	1.70071	https://www.genecards.org/cgi-bin/carddisp.pl?gene=RPL35P3
GP2	Glycoprotein 2	Protein Coding	40	GC16M020309	1.6991	https://www.genecards.org/cgi-bin/carddisp.pl?gene=GP2
SFRP1	Secreted Frizzled Related Protein 1	Protein Coding	42	GC08M041262	1.69697	https://www.genecards.org/cgi-bin/carddisp.pl?gene=SFRP1
IRAK3	Interleukin 1 Receptor Associated Kinase 3	Protein Coding	45	GC12P066278	1.69545	https://www.genecards.org/cgi-bin/carddisp.pl?gene=IRAK3
OGA	O-GlcNAcase	Protein Coding	32	GC10M101785	1.69506	https://www.genecards.org/cgi-bin/carddisp.pl?gene=OGA
PIK3CB	Phosphatidylinositol-4,5-Bisphosphate 3-Kinase Catalytic Subunit Beta	Protein Coding	46	GC03M138652	1.69196	https://www.genecards.org/cgi-bin/carddisp.pl?gene=PIK3CB
MIR181A1	MicroRNA 181a-1	RNA Gene	20	GC01M198860	1.69062	https://www.genecards.org/cgi-bin/carddisp.pl?gene=MIR181A1
IKBKE	Inhibitor Of Nuclear Factor Kappa B Kinase Subunit Epsilon	Protein Coding	44	GC01P206470	1.68634	https://www.genecards.org/cgi-bin/carddisp.pl?gene=IKBKE
MUS81	MUS81 Structure-Specific Endonuclease Subunit	Protein Coding	41	GC11P070009	1.68634	https://www.genecards.org/cgi-bin/carddisp.pl?gene=MUS81
SETD1A	SET Domain Containing 1A, Histone Lysine Methyltransferase	Protein Coding	40	GC16P041106	1.68634	https://www.genecards.org/cgi-bin/carddisp.pl?gene=SETD1A
ASH1L	ASH1 Like Histone Lysine Methyltransferase	Protein Coding	39	GC01M155335	1.68634	https://www.genecards.org/cgi-bin/carddisp.pl?gene=ASH1L
POLA2	DNA Polymerase Alpha 2, Accessory Subunit	Protein Coding	39	GC11P069969	1.68634	https://www.genecards.org/cgi-bin/carddisp.pl?gene=POLA2
USP19	Ubiquitin Specific Peptidase 19	Protein Coding	38	GC03M051164	1.68634	https://www.genecards.org/cgi-bin/carddisp.pl?gene=USP19
NRBP1	Nuclear Receptor Binding Protein 1	Protein Coding	37	GC02P027427	1.68634	https://www.genecards.org/cgi-bin/carddisp.pl?gene=NRBP1
ATG2A	Autophagy Related 2A	Protein Coding	36	GC11M089735	1.68634	https://www.genecards.org/cgi-bin/carddisp.pl?gene=ATG2A
ST7	Suppression Of Tumorigenicity 7	Protein Coding	36	GC07P117083	1.68634	https://www.genecards.org/cgi-bin/carddisp.pl?gene=ST7
FCGR1A	Fc Gamma Receptor Ia	Protein Coding	40	GC01P150197	1.68525	https://www.genecards.org/cgi-bin/carddisp.pl?gene=FCGR1A
ATG7	Autophagy Related 7	Protein Coding	41	GC03P012474	1.68313	https://www.genecards.org/cgi-bin/carddisp.pl?gene=ATG7
ANKRD55	Ankyrin Repeat Domain 55	Protein Coding	32	GC05M056099	1.68212	https://www.genecards.org/cgi-bin/carddisp.pl?gene=ANKRD55
INTS11	Integrator Complex Subunit 11	Protein Coding	29	GC01M005963	1.68212	https://www.genecards.org/cgi-bin/carddisp.pl?gene=INTS11
PLEK	Pleckstrin	Protein Coding	39	GC02P068365	1.68169	https://www.genecards.org/cgi-bin/carddisp.pl?gene=PLEK
RECK	Reversion Inducing Cysteine Rich Protein With Kazal Motifs	Protein Coding	40	GC09P036036	1.68002	https://www.genecards.org/cgi-bin/carddisp.pl?gene=RECK
MUC20	Mucin 20, Cell Surface Associated	Protein Coding	37	GC03P195720	1.67933	https://www.genecards.org/cgi-bin/carddisp.pl?gene=MUC20
MIR10B	MicroRNA 10b	RNA Gene	22	GC02P176150	1.67785	https://www.genecards.org/cgi-bin/carddisp.pl?gene=MIR10B
GALC	Galactosylceramidase	Protein Coding	44	GC14M087837	1.67729	https://www.genecards.org/cgi-bin/carddisp.pl?gene=GALC
CTSW	Cathepsin W	Protein Coding	37	GC11P065879	1.67729	https://www.genecards.org/cgi-bin/carddisp.pl?gene=CTSW
MIR27B	MicroRNA 27b	RNA Gene	21	GC09P095097	1.67395	https://www.genecards.org/cgi-bin/carddisp.pl?gene=MIR27B
AIM2	Absent In Melanoma 2	Protein Coding	40	GC01M159062	1.67264	https://www.genecards.org/cgi-bin/carddisp.pl?gene=AIM2
C1GALT1C1	C1GALT1 Specific Chaperone 1	Protein Coding	36	GC0XM120625	1.67199	https://www.genecards.org/cgi-bin/carddisp.pl?gene=C1GALT1C1
RHO	Rhodopsin	Protein Coding	46	GC03P134215	1.6695	https://www.genecards.org/cgi-bin/carddisp.pl?gene=RHO
CXCR5	C-X-C Motif Chemokine Receptor 5	Protein Coding	38	GC11P118924	1.66726	https://www.genecards.org/cgi-bin/carddisp.pl?gene=CXCR5
SIGIRR	Single Ig And TIR Domain Containing	Protein Coding	39	GC11M003183	1.66671	https://www.genecards.org/cgi-bin/carddisp.pl?gene=SIGIRR
SULT2A1	Sulfotransferase Family 2A Member 1	Protein Coding	42	GC19M047870	1.66607	https://www.genecards.org/cgi-bin/carddisp.pl?gene=SULT2A1
SLC10A2	Solute Carrier Family 10 Member 2	Protein Coding	41	GC13M103043	1.66607	https://www.genecards.org/cgi-bin/carddisp.pl?gene=SLC10A2
ILK	Integrin Linked Kinase	Protein Coding	44	GC11P006604	1.6634	https://www.genecards.org/cgi-bin/carddisp.pl?gene=ILK
ADORA3	Adenosine A3 Receptor	Protein Coding	44	GC01M111499	1.66323	https://www.genecards.org/cgi-bin/carddisp.pl?gene=ADORA3
USP2	Ubiquitin Specific Peptidase 2	Protein Coding	43	GC11M119355	1.66312	https://www.genecards.org/cgi-bin/carddisp.pl?gene=USP2
HTT	Huntingtin	Protein Coding	42	GC04P003041	1.66312	https://www.genecards.org/cgi-bin/carddisp.pl?gene=HTT
MAP1A	Microtubule Associated Protein 1A	Protein Coding	40	GC15P043550	1.66312	https://www.genecards.org/cgi-bin/carddisp.pl?gene=MAP1A
BICD1	BICD Cargo Adaptor 1	Protein Coding	38	GC12P032107	1.66312	https://www.genecards.org/cgi-bin/carddisp.pl?gene=BICD1
CD300C	CD300c Molecule	Protein Coding	34	GC17M074544	1.66312	https://www.genecards.org/cgi-bin/carddisp.pl?gene=CD300C
PPL	Periplakin	Protein Coding	40	GC16M007350	1.66082	https://www.genecards.org/cgi-bin/carddisp.pl?gene=PPL
MMP19	Matrix Metallopeptidase 19	Protein Coding	47	GC12M055835	1.66058	https://www.genecards.org/cgi-bin/carddisp.pl?gene=MMP19
MIR132	MicroRNA 132	RNA Gene	22	GC17M002049	1.65951	https://www.genecards.org/cgi-bin/carddisp.pl?gene=MIR132
SERPINB5	Serpin Family B Member 5	Protein Coding	41	GC18P063476	1.65876	https://www.genecards.org/cgi-bin/carddisp.pl?gene=SERPINB5
RAB5A	RAB5A, Member RAS Oncogene Family	Protein Coding	43	GC03P019948	1.656	https://www.genecards.org/cgi-bin/carddisp.pl?gene=RAB5A
FAAH	Fatty Acid Amide Hydrolase	Protein Coding	46	GC01P046394	1.65452	https://www.genecards.org/cgi-bin/carddisp.pl?gene=FAAH
KSR1	Kinase Suppressor Of Ras 1	Protein Coding	41	GC17P027456	1.6519	https://www.genecards.org/cgi-bin/carddisp.pl?gene=KSR1
DEFA1	Defensin Alpha 1	Protein Coding	40	GC08M006977	1.65186	https://www.genecards.org/cgi-bin/carddisp.pl?gene=DEFA1
CLEC16A	C-Type Lectin Domain Containing 16A	Protein Coding	36	GC16P010944	1.65173	https://www.genecards.org/cgi-bin/carddisp.pl?gene=CLEC16A
TPM1	Tropomyosin 1	Protein Coding	46	GC15P120433	1.64968	https://www.genecards.org/cgi-bin/carddisp.pl?gene=TPM1
RPS2P34	Ribosomal Protein S2 Pseudogene 34	Pseudogene	8	GC09P082130	1.64968	https://www.genecards.org/cgi-bin/carddisp.pl?gene=RPS2P34
LOC442427	Putative UPF0607 Protein ENSP00000381418	Pseudogene	4	GC09M082431	1.64968	https://www.genecards.org/cgi-bin/carddisp.pl?gene=LOC442427
TBK1	TANK Binding Kinase 1	Protein Coding	47	GC12P064451	1.64939	https://www.genecards.org/cgi-bin/carddisp.pl?gene=TBK1
OLFM4	Olfactomedin 4	Protein Coding	38	GC13P053028	1.64933	https://www.genecards.org/cgi-bin/carddisp.pl?gene=OLFM4
NSD1	Nuclear Receptor Binding SET Domain Protein 1	Protein Coding	42	GC05P177138	1.64642	https://www.genecards.org/cgi-bin/carddisp.pl?gene=NSD1
ANXA2	Annexin A2	Protein Coding	46	GC15M060347	1.64574	https://www.genecards.org/cgi-bin/carddisp.pl?gene=ANXA2
OSM	Oncostatin M	Protein Coding	41	GC22M030262	1.64552	https://www.genecards.org/cgi-bin/carddisp.pl?gene=OSM
CA1	Carbonic Anhydrase 1	Protein Coding	46	GC08M085327	1.63556	https://www.genecards.org/cgi-bin/carddisp.pl?gene=CA1
FOXO1	Forkhead Box O1	Protein Coding	47	GC13M040555	1.63408	https://www.genecards.org/cgi-bin/carddisp.pl?gene=FOXO1
CASP5	Caspase 5	Protein Coding	42	GC11M104995	1.63323	https://www.genecards.org/cgi-bin/carddisp.pl?gene=CASP5
CCL28	C-C Motif Chemokine Ligand 28	Protein Coding	39	GC05M043356	1.6328	https://www.genecards.org/cgi-bin/carddisp.pl?gene=CCL28
NTSR1	Neurotensin Receptor 1	Protein Coding	40	GC20P062708	1.63229	https://www.genecards.org/cgi-bin/carddisp.pl?gene=NTSR1
RUNX2	RUNX Family Transcription Factor 2	Protein Coding	45	GC06P083940	1.63145	https://www.genecards.org/cgi-bin/carddisp.pl?gene=RUNX2
NHEJ1	Non-Homologous End Joining Factor 1	Protein Coding	40	GC02M219119	1.62957	https://www.genecards.org/cgi-bin/carddisp.pl?gene=NHEJ1
CIDEB	Cell Death Inducing DFFA Like Effector B	Protein Coding	36	GC14M024305	1.62814	https://www.genecards.org/cgi-bin/carddisp.pl?gene=CIDEB
SUOX	Sulfite Oxidase	Protein Coding	44	GC12P055997	1.6253	https://www.genecards.org/cgi-bin/carddisp.pl?gene=SUOX
CTBP2	C-Terminal Binding Protein 2	Protein Coding	42	GC10M124984	1.6239	https://www.genecards.org/cgi-bin/carddisp.pl?gene=CTBP2
TCF7	Transcription Factor 7	Protein Coding	42	GC05P134114	1.6239	https://www.genecards.org/cgi-bin/carddisp.pl?gene=TCF7
TIAM1	TIAM Rac1 Associated GEF 1	Protein Coding	42	GC21M031118	1.6239	https://www.genecards.org/cgi-bin/carddisp.pl?gene=TIAM1
CDCP1	CUB Domain Containing Protein 1	Protein Coding	38	GC03M045082	1.6239	https://www.genecards.org/cgi-bin/carddisp.pl?gene=CDCP1
CARD11	Caspase Recruitment Domain Family Member 11	Protein Coding	45	GC07M002906	1.62159	https://www.genecards.org/cgi-bin/carddisp.pl?gene=CARD11
GPX4	Glutathione Peroxidase 4	Protein Coding	45	GC19P001103	1.62159	https://www.genecards.org/cgi-bin/carddisp.pl?gene=GPX4
LNPEP	Leucyl And Cystinyl Aminopeptidase	Protein Coding	45	GC05P096935	1.62159	https://www.genecards.org/cgi-bin/carddisp.pl?gene=LNPEP
RIT1	Ras Like Without CAAX 1	Protein Coding	45	GC01M155897	1.62159	https://www.genecards.org/cgi-bin/carddisp.pl?gene=RIT1
RPS6KA4	Ribosomal Protein S6 Kinase A4	Protein Coding	45	GC11P064372	1.62159	https://www.genecards.org/cgi-bin/carddisp.pl?gene=RPS6KA4
ATF4	Activating Transcription Factor 4	Protein Coding	44	GC22P039519	1.62159	https://www.genecards.org/cgi-bin/carddisp.pl?gene=ATF4
FADS2	Fatty Acid Desaturase 2	Protein Coding	43	GC11P061792	1.62159	https://www.genecards.org/cgi-bin/carddisp.pl?gene=FADS2
HDAC7	Histone Deacetylase 7	Protein Coding	43	GC12M047782	1.62159	https://www.genecards.org/cgi-bin/carddisp.pl?gene=HDAC7
PMPCA	Peptidase, Mitochondrial Processing Subunit Alpha	Protein Coding	43	GC09P136410	1.62159	https://www.genecards.org/cgi-bin/carddisp.pl?gene=PMPCA
TNNI2	Troponin I2, Fast Skeletal Type	Protein Coding	43	GC11P001865	1.62159	https://www.genecards.org/cgi-bin/carddisp.pl?gene=TNNI2
MANBA	Mannosidase Beta	Protein Coding	42	GC04M102631	1.62159	https://www.genecards.org/cgi-bin/carddisp.pl?gene=MANBA
PNKD	PNKD Metallo-Beta-Lactamase Domain Containing	Protein Coding	42	GC02P218270	1.62159	https://www.genecards.org/cgi-bin/carddisp.pl?gene=PNKD
SPRY4	Sprouty RTK Signaling Antagonist 4	Protein Coding	42	GC05M142310	1.62159	https://www.genecards.org/cgi-bin/carddisp.pl?gene=SPRY4
USF1	Upstream Transcription Factor 1	Protein Coding	42	GC01M161039	1.62159	https://www.genecards.org/cgi-bin/carddisp.pl?gene=USF1
BRD7	Bromodomain Containing 7	Protein Coding	41	GC16M050313	1.62159	https://www.genecards.org/cgi-bin/carddisp.pl?gene=BRD7
CALM3	Calmodulin 3	Protein Coding	41	GC19P046601	1.62159	https://www.genecards.org/cgi-bin/carddisp.pl?gene=CALM3
CD226	CD226 Molecule	Protein Coding	41	GC18M069831	1.62159	https://www.genecards.org/cgi-bin/carddisp.pl?gene=CD226
CD6	CD6 Molecule	Protein Coding	41	GC11P060971	1.62159	https://www.genecards.org/cgi-bin/carddisp.pl?gene=CD6
SPRED2	Sprouty Related EVH1 Domain Containing 2	Protein Coding	41	GC02M065307	1.62159	https://www.genecards.org/cgi-bin/carddisp.pl?gene=SPRED2
FIBP	FGF1 Intracellular Binding Protein	Protein Coding	40	GC11M089826	1.62159	https://www.genecards.org/cgi-bin/carddisp.pl?gene=FIBP
ITPKA	Inositol-Trisphosphate 3-Kinase A	Protein Coding	40	GC15P041493	1.62159	https://www.genecards.org/cgi-bin/carddisp.pl?gene=ITPKA
LPXN	Leupaxin	Protein Coding	40	GC11M089460	1.62159	https://www.genecards.org/cgi-bin/carddisp.pl?gene=LPXN
NDUFAF1	NADH:Ubiquinone Oxidoreductase Complex Assembly Factor 1	Protein Coding	40	GC15M041387	1.62159	https://www.genecards.org/cgi-bin/carddisp.pl?gene=NDUFAF1
SEMA6D	Semaphorin 6D	Protein Coding	40	GC15P047184	1.62159	https://www.genecards.org/cgi-bin/carddisp.pl?gene=SEMA6D
SKAP2	Src Kinase Associated Phosphoprotein 2	Protein Coding	40	GC07M026654	1.62159	https://www.genecards.org/cgi-bin/carddisp.pl?gene=SKAP2
DUSP16	Dual Specificity Phosphatase 16	Protein Coding	39	GC12M012473	1.62159	https://www.genecards.org/cgi-bin/carddisp.pl?gene=DUSP16
PDLIM4	PDZ And LIM Domain 4	Protein Coding	39	GC05P132257	1.62159	https://www.genecards.org/cgi-bin/carddisp.pl?gene=PDLIM4
ACSL6	Acyl-CoA Synthetase Long Chain Family Member 6	Protein Coding	38	GC05M131949	1.62159	https://www.genecards.org/cgi-bin/carddisp.pl?gene=ACSL6
CRTC3	CREB Regulated Transcription Coactivator 3	Protein Coding	38	GC15P090529	1.62159	https://www.genecards.org/cgi-bin/carddisp.pl?gene=CRTC3
CTDSP1	CTD Small Phosphatase 1	Protein Coding	38	GC02P218398	1.62159	https://www.genecards.org/cgi-bin/carddisp.pl?gene=CTDSP1
ZNF365	Zinc Finger Protein 365	Protein Coding	38	GC10P062374	1.62159	https://www.genecards.org/cgi-bin/carddisp.pl?gene=ZNF365
DOK3	Docking Protein 3	Protein Coding	37	GC05M177501	1.62159	https://www.genecards.org/cgi-bin/carddisp.pl?gene=DOK3
NDFIP1	Nedd4 Family Interacting Protein 1	Protein Coding	37	GC05P142108	1.62159	https://www.genecards.org/cgi-bin/carddisp.pl?gene=NDFIP1
SLC7A10	Solute Carrier Family 7 Member 10	Protein Coding	37	GC19M033208	1.62159	https://www.genecards.org/cgi-bin/carddisp.pl?gene=SLC7A10
THADA	THADA Armadillo Repeat Containing	Protein Coding	37	GC02M043193	1.62159	https://www.genecards.org/cgi-bin/carddisp.pl?gene=THADA
CHP1	Calcineurin Like EF-Hand Protein 1	Protein Coding	36	GC15P041230	1.62159	https://www.genecards.org/cgi-bin/carddisp.pl?gene=CHP1
CPEB4	Cytoplasmic Polyadenylation Element Binding Protein 4	Protein Coding	36	GC05P173888	1.62159	https://www.genecards.org/cgi-bin/carddisp.pl?gene=CPEB4
FCRLA	Fc Receptor Like A	Protein Coding	36	GC01P161712	1.62159	https://www.genecards.org/cgi-bin/carddisp.pl?gene=FCRLA
SFMBT1	Scm Like With Four Mbt Domains 1	Protein Coding	36	GC03M052948	1.62159	https://www.genecards.org/cgi-bin/carddisp.pl?gene=SFMBT1
SLC39A11	Solute Carrier Family 39 Member 11	Protein Coding	36	GC17M072645	1.62159	https://www.genecards.org/cgi-bin/carddisp.pl?gene=SLC39A11
SNX20	Sorting Nexin 20	Protein Coding	36	GC16M050700	1.62159	https://www.genecards.org/cgi-bin/carddisp.pl?gene=SNX20
SNX32	Sorting Nexin 32	Protein Coding	36	GC11P065833	1.62159	https://www.genecards.org/cgi-bin/carddisp.pl?gene=SNX32
ZNF300	Zinc Finger Protein 300	Protein Coding	36	GC05M150894	1.62159	https://www.genecards.org/cgi-bin/carddisp.pl?gene=ZNF300
ARHGAP30	Rho GTPase Activating Protein 30	Protein Coding	35	GC01M161046	1.62159	https://www.genecards.org/cgi-bin/carddisp.pl?gene=ARHGAP30
TM9SF4	Transmembrane 9 Superfamily Member 4	Protein Coding	35	GC20P032109	1.62159	https://www.genecards.org/cgi-bin/carddisp.pl?gene=TM9SF4
TMBIM1	Transmembrane BAX Inhibitor Motif Containing 1	Protein Coding	35	GC02M218274	1.62159	https://www.genecards.org/cgi-bin/carddisp.pl?gene=TMBIM1
DENND1B	DENN Domain Containing 1B	Protein Coding	34	GC01M197473	1.62159	https://www.genecards.org/cgi-bin/carddisp.pl?gene=DENND1B
PHTF1	Putative Homeodomain Transcription Factor 1	Protein Coding	34	GC01M113696	1.62159	https://www.genecards.org/cgi-bin/carddisp.pl?gene=PHTF1
RFTN2	Raftlin Family Member 2	Protein Coding	34	GC02M197568	1.62159	https://www.genecards.org/cgi-bin/carddisp.pl?gene=RFTN2
TSPAN14	Tetraspanin 14	Protein Coding	34	GC10P092360	1.62159	https://www.genecards.org/cgi-bin/carddisp.pl?gene=TSPAN14
NUSAP1	Nucleolar And Spindle Associated Protein 1	Protein Coding	33	GC15P042788	1.62159	https://www.genecards.org/cgi-bin/carddisp.pl?gene=NUSAP1
TMEM50B	Transmembrane Protein 50B	Protein Coding	33	GC21M033432	1.62159	https://www.genecards.org/cgi-bin/carddisp.pl?gene=TMEM50B
TTYH3	Tweety Family Member 3	Protein Coding	33	GC07P003191	1.62159	https://www.genecards.org/cgi-bin/carddisp.pl?gene=TTYH3
CCDC116	Coiled-Coil Domain Containing 116	Protein Coding	32	GC22P037047	1.62159	https://www.genecards.org/cgi-bin/carddisp.pl?gene=CCDC116
CCDC85B	Coiled-Coil Domain Containing 85B	Protein Coding	32	GC11P065890	1.62159	https://www.genecards.org/cgi-bin/carddisp.pl?gene=CCDC85B
YDJC	YdjC Chitooligosaccharide Deacetylase Homolog	Protein Coding	32	GC22M021628	1.62159	https://www.genecards.org/cgi-bin/carddisp.pl?gene=YDJC
ZNF831	Zinc Finger Protein 831	Protein Coding	32	GC20P059126	1.62159	https://www.genecards.org/cgi-bin/carddisp.pl?gene=ZNF831
NXPE4	Neurexophilin And PC-Esterase Domain Family Member 4	Protein Coding	31	GC11M114570	1.62159	https://www.genecards.org/cgi-bin/carddisp.pl?gene=NXPE4
PUSL1	Pseudouridine Synthase Like 1	Protein Coding	31	GC01P001308	1.62159	https://www.genecards.org/cgi-bin/carddisp.pl?gene=PUSL1
C10orf55	Chromosome 10 Putative Open Reading Frame 55	RNA Gene	27	GC10M073909	1.62159	https://www.genecards.org/cgi-bin/carddisp.pl?gene=C10orf55
SANBR	SANT And BTB Domain Regulator Of CSR	Protein Coding	24	GC02P061068	1.62159	https://www.genecards.org/cgi-bin/carddisp.pl?gene=SANBR
AHSA2P	Activator Of HSP90 ATPase Homolog 2, Pseudogene	Pseudogene	22	GC02P061179	1.62159	https://www.genecards.org/cgi-bin/carddisp.pl?gene=AHSA2P
IRF1-AS1	IRF1 Antisense RNA 1	RNA Gene	20	GC05P132420	1.62159	https://www.genecards.org/cgi-bin/carddisp.pl?gene=IRF1-AS1
TRAF3IP2-AS1	TRAF3IP2 Antisense RNA 1	RNA Gene	19	GC06P111483	1.62159	https://www.genecards.org/cgi-bin/carddisp.pl?gene=TRAF3IP2-AS1
FOSL2-AS1	FOSL2 Antisense RNA 1	RNA Gene	11	GC02M028387	1.62159	https://www.genecards.org/cgi-bin/carddisp.pl?gene=FOSL2-AS1
IGFBP1	Insulin Like Growth Factor Binding Protein 1	Protein Coding	41	GC07P047770	1.62137	https://www.genecards.org/cgi-bin/carddisp.pl?gene=IGFBP1
HCRTR1	Hypocretin Receptor 1	Protein Coding	42	GC01P031587	1.61946	https://www.genecards.org/cgi-bin/carddisp.pl?gene=HCRTR1
TRAP1	TNF Receptor Associated Protein 1	Protein Coding	42	GC16M007296	1.61946	https://www.genecards.org/cgi-bin/carddisp.pl?gene=TRAP1
ALPP	Alkaline Phosphatase, Placental	Protein Coding	44	GC02P232378	1.61937	https://www.genecards.org/cgi-bin/carddisp.pl?gene=ALPP
ADH1B	Alcohol Dehydrogenase 1B (Class I), Beta Polypeptide	Protein Coding	43	GC04M099304	1.61882	https://www.genecards.org/cgi-bin/carddisp.pl?gene=ADH1B
KIR3DL2	Killer Cell Immunoglobulin Like Receptor, Three Ig Domains And Long Cytoplasmic Tail 2	Protein Coding	39	GC19P067386	1.61854	https://www.genecards.org/cgi-bin/carddisp.pl?gene=KIR3DL2
MIR29B1	MicroRNA 29b-1	RNA Gene	21	GC07M130877	1.61809	https://www.genecards.org/cgi-bin/carddisp.pl?gene=MIR29B1
AKT2	AKT Serine/Threonine Kinase 2	Protein Coding	51	GC19M040230	1.61682	https://www.genecards.org/cgi-bin/carddisp.pl?gene=AKT2
AKT3	AKT Serine/Threonine Kinase 3	Protein Coding	51	GC01M243488	1.61682	https://www.genecards.org/cgi-bin/carddisp.pl?gene=AKT3
ZNF354B	Zinc Finger Protein 354B	Protein Coding	32	GC05P178859	1.61682	https://www.genecards.org/cgi-bin/carddisp.pl?gene=ZNF354B
TERF2IP	TERF2 Interacting Protein	Protein Coding	41	GC16P075647	1.61668	https://www.genecards.org/cgi-bin/carddisp.pl?gene=TERF2IP
ANG	Angiogenin	Protein Coding	44	GC14P032461	1.61496	https://www.genecards.org/cgi-bin/carddisp.pl?gene=ANG
PRSS8	Serine Protease 8	Protein Coding	44	GC16M037228	1.60726	https://www.genecards.org/cgi-bin/carddisp.pl?gene=PRSS8
TRIM33	Tripartite Motif Containing 33	Protein Coding	42	GC01M114392	1.60689	https://www.genecards.org/cgi-bin/carddisp.pl?gene=TRIM33
P2RX7	Purinergic Receptor P2X 7	Protein Coding	45	GC12P126220	1.60548	https://www.genecards.org/cgi-bin/carddisp.pl?gene=P2RX7
WNT3	Wnt Family Member 3	Protein Coding	45	GC17M046762	1.60215	https://www.genecards.org/cgi-bin/carddisp.pl?gene=WNT3
MIR183	MicroRNA 183	RNA Gene	20	GC07M129827	1.60215	https://www.genecards.org/cgi-bin/carddisp.pl?gene=MIR183
GLI3	GLI Family Zinc Finger 3	Protein Coding	46	GC07M041960	1.60081	https://www.genecards.org/cgi-bin/carddisp.pl?gene=GLI3
SLC9A1	Solute Carrier Family 9 Member A1	Protein Coding	49	GC01M027135	1.5991	https://www.genecards.org/cgi-bin/carddisp.pl?gene=SLC9A1
GZMM	Granzyme M	Protein Coding	39	GC19P000544	1.59342	https://www.genecards.org/cgi-bin/carddisp.pl?gene=GZMM
CEACAM7	CEA Cell Adhesion Molecule 7	Protein Coding	37	GC19M041673	1.58936	https://www.genecards.org/cgi-bin/carddisp.pl?gene=CEACAM7
NPHP1	Nephrocystin 1	Protein Coding	42	GC02M110122	1.58915	https://www.genecards.org/cgi-bin/carddisp.pl?gene=NPHP1
PSMD4	Proteasome 26S Subunit Ubiquitin Receptor, Non-ATPase 4	Protein Coding	42	GC01P151256	1.58915	https://www.genecards.org/cgi-bin/carddisp.pl?gene=PSMD4
ABCB8	ATP Binding Cassette Subfamily B Member 8	Protein Coding	41	GC07P151028	1.58915	https://www.genecards.org/cgi-bin/carddisp.pl?gene=ABCB8
NACA	Nascent Polypeptide Associated Complex Subunit Alpha	Protein Coding	37	GC12M056712	1.58915	https://www.genecards.org/cgi-bin/carddisp.pl?gene=NACA
TNFRSF10C	TNF Receptor Superfamily Member 10c	Protein Coding	37	GC08P023102	1.58915	https://www.genecards.org/cgi-bin/carddisp.pl?gene=TNFRSF10C
CSNK1A1L	Casein Kinase 1 Alpha 1 Like	Protein Coding	34	GC13M037103	1.58915	https://www.genecards.org/cgi-bin/carddisp.pl?gene=CSNK1A1L
FAM215A	Family With Sequence Similarity 215 Member A	RNA Gene	23	GC17P043917	1.58915	https://www.genecards.org/cgi-bin/carddisp.pl?gene=FAM215A
BORCS8-MEF2B	BORCS8-MEF2B Readthrough	Protein Coding	20	GC19M019146	1.58915	https://www.genecards.org/cgi-bin/carddisp.pl?gene=BORCS8-MEF2B
OCTN3	Organic Cation Transporter 3	Protein Coding	4	GC05U900771	1.58915	https://www.genecards.org/cgi-bin/carddisp.pl?gene=OCTN3
CXCL13	C-X-C Motif Chemokine Ligand 13	Protein Coding	40	GC04P077511	1.58858	https://www.genecards.org/cgi-bin/carddisp.pl?gene=CXCL13
CD1C	CD1c Molecule	Protein Coding	38	GC01P158289	1.5836	https://www.genecards.org/cgi-bin/carddisp.pl?gene=CD1C
CD1B	CD1b Molecule	Protein Coding	37	GC01M158297	1.5836	https://www.genecards.org/cgi-bin/carddisp.pl?gene=CD1B
OSMR	Oncostatin M Receptor	Protein Coding	44	GC05P038845	1.58342	https://www.genecards.org/cgi-bin/carddisp.pl?gene=OSMR
ALOX15B	Arachidonate 15-Lipoxygenase Type B	Protein Coding	40	GC17P008039	1.58309	https://www.genecards.org/cgi-bin/carddisp.pl?gene=ALOX15B
PRDM16	PR/SET Domain 16	Protein Coding	44	GC01P003946	1.58184	https://www.genecards.org/cgi-bin/carddisp.pl?gene=PRDM16
DDIT4	DNA Damage Inducible Transcript 4	Protein Coding	41	GC10P072273	1.58007	https://www.genecards.org/cgi-bin/carddisp.pl?gene=DDIT4
DEFB104A	Defensin Beta 104A	Protein Coding	31	GC08P007836	1.58007	https://www.genecards.org/cgi-bin/carddisp.pl?gene=DEFB104A
APAF1	Apoptotic Peptidase Activating Factor 1	Protein Coding	45	GC12P098645	1.57987	https://www.genecards.org/cgi-bin/carddisp.pl?gene=APAF1
VIPR1	Vasoactive Intestinal Peptide Receptor 1	Protein Coding	44	GC03P042490	1.57862	https://www.genecards.org/cgi-bin/carddisp.pl?gene=VIPR1
ATF3	Activating Transcription Factor 3	Protein Coding	42	GC01P212565	1.57696	https://www.genecards.org/cgi-bin/carddisp.pl?gene=ATF3
LEPQTL1	Leptin, Serum Levels Of	Genetic Locus	3	GC02U903086	1.57689	https://www.genecards.org/cgi-bin/carddisp.pl?gene=LEPQTL1
IRF3	Interferon Regulatory Factor 3	Protein Coding	44	GC19M049659	1.57546	https://www.genecards.org/cgi-bin/carddisp.pl?gene=IRF3
CYTH1	Cytohesin 1	Protein Coding	40	GC17M078674	1.575	https://www.genecards.org/cgi-bin/carddisp.pl?gene=CYTH1
DXO	Decapping Exoribonuclease	Protein Coding	33	GC06M031969	1.5743	https://www.genecards.org/cgi-bin/carddisp.pl?gene=DXO
RBP3	Retinol Binding Protein 3	Protein Coding	41	GC10P047348	1.57103	https://www.genecards.org/cgi-bin/carddisp.pl?gene=RBP3
ABCB4	ATP Binding Cassette Subfamily B Member 4	Protein Coding	46	GC07M087365	1.57098	https://www.genecards.org/cgi-bin/carddisp.pl?gene=ABCB4
CDK1	Cyclin Dependent Kinase 1	Protein Coding	44	GC10P060772	1.57005	https://www.genecards.org/cgi-bin/carddisp.pl?gene=CDK1
APOA1	Apolipoprotein A1	Protein Coding	46	GC11M116835	1.56987	https://www.genecards.org/cgi-bin/carddisp.pl?gene=APOA1
FNIP1	Folliculin Interacting Protein 1	Protein Coding	37	GC05M131641	1.56965	https://www.genecards.org/cgi-bin/carddisp.pl?gene=FNIP1
SOCS2	Suppressor Of Cytokine Signaling 2	Protein Coding	42	GC12P093569	1.56961	https://www.genecards.org/cgi-bin/carddisp.pl?gene=SOCS2
COL5A1	Collagen Type V Alpha 1 Chain	Protein Coding	45	GC09P134641	1.56871	https://www.genecards.org/cgi-bin/carddisp.pl?gene=COL5A1
SEC31B	SEC31 Homolog B, COPII Coat Complex Component	Protein Coding	36	GC10M100486	1.56394	https://www.genecards.org/cgi-bin/carddisp.pl?gene=SEC31B
RING1	Ring Finger Protein 1	Protein Coding	40	GC06P033208	1.56304	https://www.genecards.org/cgi-bin/carddisp.pl?gene=RING1
HLA-DOA	Major Histocompatibility Complex, Class II, DO Alpha	Protein Coding	39	GC06M033004	1.56304	https://www.genecards.org/cgi-bin/carddisp.pl?gene=HLA-DOA
REEP1	Receptor Accessory Protein 1	Protein Coding	39	GC02M086213	1.56164	https://www.genecards.org/cgi-bin/carddisp.pl?gene=REEP1
IRS2	Insulin Receptor Substrate 2	Protein Coding	44	GC13M109752	1.55914	https://www.genecards.org/cgi-bin/carddisp.pl?gene=IRS2
ZFP36L1	ZFP36 Ring Finger Protein Like 1	Protein Coding	41	GC14M068787	1.55914	https://www.genecards.org/cgi-bin/carddisp.pl?gene=ZFP36L1
MACF1	Microtubule Actin Crosslinking Factor 1	Protein Coding	41	GC01P039082	1.55842	https://www.genecards.org/cgi-bin/carddisp.pl?gene=MACF1
HRH3	Histamine Receptor H3	Protein Coding	41	GC20M062214	1.55819	https://www.genecards.org/cgi-bin/carddisp.pl?gene=HRH3
RXRB	Retinoid X Receptor Beta	Protein Coding	45	GC06M033193	1.55583	https://www.genecards.org/cgi-bin/carddisp.pl?gene=RXRB
AIF1	Allograft Inflammatory Factor 1	Protein Coding	37	GC06P083694	1.55583	https://www.genecards.org/cgi-bin/carddisp.pl?gene=AIF1
FEN1	Flap Structure-Specific Endonuclease 1	Protein Coding	45	GC11P061793	1.55377	https://www.genecards.org/cgi-bin/carddisp.pl?gene=FEN1
ACAT2	Acetyl-CoA Acetyltransferase 2	Protein Coding	44	GC06P160552	1.54976	https://www.genecards.org/cgi-bin/carddisp.pl?gene=ACAT2
PRDX4	Peroxiredoxin 4	Protein Coding	41	GC0XP023665	1.54976	https://www.genecards.org/cgi-bin/carddisp.pl?gene=PRDX4
TUBB6	Tubulin Beta 6 Class V	Protein Coding	40	GC18P012307	1.54976	https://www.genecards.org/cgi-bin/carddisp.pl?gene=TUBB6
DNAJC15	DnaJ Heat Shock Protein Family (Hsp40) Member C15	Protein Coding	35	GC13P043023	1.54976	https://www.genecards.org/cgi-bin/carddisp.pl?gene=DNAJC15
MIR506	MicroRNA 506	RNA Gene	16	GC0XM147230	1.54976	https://www.genecards.org/cgi-bin/carddisp.pl?gene=MIR506
CBS	Cystathionine Beta-Synthase	Protein Coding	48	GC21M043053	1.54965	https://www.genecards.org/cgi-bin/carddisp.pl?gene=CBS
KCNQ1	Potassium Voltage-Gated Channel Subfamily Q Member 1	Protein Coding	48	GC11P002444	1.54965	https://www.genecards.org/cgi-bin/carddisp.pl?gene=KCNQ1
ATF2	Activating Transcription Factor 2	Protein Coding	44	GC02M175072	1.54965	https://www.genecards.org/cgi-bin/carddisp.pl?gene=ATF2
CAMK4	Calcium/Calmodulin Dependent Protein Kinase IV	Protein Coding	43	GC05P111223	1.54867	https://www.genecards.org/cgi-bin/carddisp.pl?gene=CAMK4
C1GALT1	Core 1 Synthase, Glycoprotein-N-Acetylgalactosamine 3-Beta-Galactosyltransferase 1	Protein Coding	38	GC07P007156	1.54799	https://www.genecards.org/cgi-bin/carddisp.pl?gene=C1GALT1
PER3	Period Circadian Regulator 3	Protein Coding	41	GC01P007785	1.5427	https://www.genecards.org/cgi-bin/carddisp.pl?gene=PER3
BDH2	3-Hydroxybutyrate Dehydrogenase 2	Protein Coding	36	GC04M103077	1.5427	https://www.genecards.org/cgi-bin/carddisp.pl?gene=BDH2
LRRC3C	Leucine Rich Repeat Containing 3C	Protein Coding	26	GC17P055529	1.5427	https://www.genecards.org/cgi-bin/carddisp.pl?gene=LRRC3C
CXCL6	C-X-C Motif Chemokine Ligand 6	Protein Coding	38	GC04P073837	1.54124	https://www.genecards.org/cgi-bin/carddisp.pl?gene=CXCL6
RBBP5	RB Binding Protein 5, Histone Lysine Methyltransferase Complex Subunit	Protein Coding	38	GC01M205055	1.53898	https://www.genecards.org/cgi-bin/carddisp.pl?gene=RBBP5
ABCC1	ATP Binding Cassette Subfamily C Member 1	Protein Coding	47	GC16P015949	1.53764	https://www.genecards.org/cgi-bin/carddisp.pl?gene=ABCC1
MIR23B	MicroRNA 23b	RNA Gene	21	GC09P095085	1.53664	https://www.genecards.org/cgi-bin/carddisp.pl?gene=MIR23B
MIR423	MicroRNA 423	RNA Gene	19	GC17P030117	1.53664	https://www.genecards.org/cgi-bin/carddisp.pl?gene=MIR423
AGFG1	ArfGAP With FG Repeats 1	Protein Coding	39	GC02P227473	1.53452	https://www.genecards.org/cgi-bin/carddisp.pl?gene=AGFG1
BLOC1S2	Biogenesis Of Lysosomal Organelles Complex 1 Subunit 2	Protein Coding	33	GC10M100273	1.53452	https://www.genecards.org/cgi-bin/carddisp.pl?gene=BLOC1S2
FGFR4	Fibroblast Growth Factor Receptor 4	Protein Coding	49	GC05P177086	1.53365	https://www.genecards.org/cgi-bin/carddisp.pl?gene=FGFR4
ANTXR1	ANTXR Cell Adhesion Molecule 1	Protein Coding	44	GC02P068977	1.53365	https://www.genecards.org/cgi-bin/carddisp.pl?gene=ANTXR1
FOXP1	Forkhead Box P1	Protein Coding	44	GC03M070926	1.53211	https://www.genecards.org/cgi-bin/carddisp.pl?gene=FOXP1
VEGFD	Vascular Endothelial Growth Factor D	Protein Coding	32	GC0XM015345	1.52642	https://www.genecards.org/cgi-bin/carddisp.pl?gene=VEGFD
ACTC1	Actin Alpha Cardiac Muscle 1	Protein Coding	42	GC15M034790	1.52593	https://www.genecards.org/cgi-bin/carddisp.pl?gene=ACTC1
EFNB2	Ephrin B2	Protein Coding	42	GC13M106489	1.52345	https://www.genecards.org/cgi-bin/carddisp.pl?gene=EFNB2
PPOX	Protoporphyrinogen Oxidase	Protein Coding	42	GC01P161343	1.52345	https://www.genecards.org/cgi-bin/carddisp.pl?gene=PPOX
PPP2R3C	Protein Phosphatase 2 Regulatory Subunit B''Gamma	Protein Coding	39	GC14M035085	1.52345	https://www.genecards.org/cgi-bin/carddisp.pl?gene=PPP2R3C
WDR6	WD Repeat Domain 6	Protein Coding	35	GC03P049007	1.52345	https://www.genecards.org/cgi-bin/carddisp.pl?gene=WDR6
PDGFA	Platelet Derived Growth Factor Subunit A	Protein Coding	42	GC07M000497	1.52243	https://www.genecards.org/cgi-bin/carddisp.pl?gene=PDGFA
LPIN2	Lipin 2	Protein Coding	41	GC18M002916	1.52138	https://www.genecards.org/cgi-bin/carddisp.pl?gene=LPIN2
PDCD4	Programmed Cell Death 4	Protein Coding	41	GC10P110871	1.51976	https://www.genecards.org/cgi-bin/carddisp.pl?gene=PDCD4
GOLM1	Golgi Membrane Protein 1	Protein Coding	38	GC09M086026	1.51696	https://www.genecards.org/cgi-bin/carddisp.pl?gene=GOLM1
MIR495	MicroRNA 495	RNA Gene	17	GC14P109998	1.51414	https://www.genecards.org/cgi-bin/carddisp.pl?gene=MIR495
IL21R	Interleukin 21 Receptor	Protein Coding	41	GC16P027995	1.51406	https://www.genecards.org/cgi-bin/carddisp.pl?gene=IL21R
BDKRB1	Bradykinin Receptor B1	Protein Coding	41	GC14P096296	1.51247	https://www.genecards.org/cgi-bin/carddisp.pl?gene=BDKRB1
SCNN1B	Sodium Channel Epithelial 1 Subunit Beta	Protein Coding	48	GC16P023278	1.51026	https://www.genecards.org/cgi-bin/carddisp.pl?gene=SCNN1B
EIF2AK3	Eukaryotic Translation Initiation Factor 2 Alpha Kinase 3	Protein Coding	46	GC02M088556	1.51026	https://www.genecards.org/cgi-bin/carddisp.pl?gene=EIF2AK3
SCNN1G	Sodium Channel Epithelial 1 Subunit Gamma	Protein Coding	46	GC16P023182	1.51026	https://www.genecards.org/cgi-bin/carddisp.pl?gene=SCNN1G
SDHA	Succinate Dehydrogenase Complex Flavoprotein Subunit A	Protein Coding	46	GC05P000208	1.51026	https://www.genecards.org/cgi-bin/carddisp.pl?gene=SDHA
AKR1C3	Aldo-Keto Reductase Family 1 Member C3	Protein Coding	45	GC10P005035	1.51026	https://www.genecards.org/cgi-bin/carddisp.pl?gene=AKR1C3
CYC1	Cytochrome C1	Protein Coding	44	GC08P144095	1.51026	https://www.genecards.org/cgi-bin/carddisp.pl?gene=CYC1
HMGA1	High Mobility Group AT-Hook 1	Protein Coding	44	GC06P083808	1.51026	https://www.genecards.org/cgi-bin/carddisp.pl?gene=HMGA1
KCNE3	Potassium Voltage-Gated Channel Subfamily E Regulatory Subunit 3	Protein Coding	44	GC11M074454	1.51026	https://www.genecards.org/cgi-bin/carddisp.pl?gene=KCNE3
C1QBP	Complement C1q Binding Protein	Protein Coding	43	GC17M005432	1.51026	https://www.genecards.org/cgi-bin/carddisp.pl?gene=C1QBP
CPA6	Carboxypeptidase A6	Protein Coding	43	GC08M067422	1.51026	https://www.genecards.org/cgi-bin/carddisp.pl?gene=CPA6
EYA4	EYA Transcriptional Coactivator And Phosphatase 4	Protein Coding	43	GC06P133240	1.51026	https://www.genecards.org/cgi-bin/carddisp.pl?gene=EYA4
CITED2	Cbp/P300 Interacting Transactivator With Glu/Asp Rich Carboxy-Terminal Domain 2	Protein Coding	42	GC06M139371	1.51026	https://www.genecards.org/cgi-bin/carddisp.pl?gene=CITED2
RHOB	Ras Homolog Family Member B	Protein Coding	42	GC02P020447	1.51026	https://www.genecards.org/cgi-bin/carddisp.pl?gene=RHOB
TTBK2	Tau Tubulin Kinase 2	Protein Coding	42	GC15M042738	1.51026	https://www.genecards.org/cgi-bin/carddisp.pl?gene=TTBK2
AQP9	Aquaporin 9	Protein Coding	41	GC15P058138	1.51026	https://www.genecards.org/cgi-bin/carddisp.pl?gene=AQP9
TUSC3	Tumor Suppressor Candidate 3	Protein Coding	41	GC08P015417	1.51026	https://www.genecards.org/cgi-bin/carddisp.pl?gene=TUSC3
UTS2R	Urotensin 2 Receptor	Protein Coding	41	GC17P082374	1.51026	https://www.genecards.org/cgi-bin/carddisp.pl?gene=UTS2R
GPR55	G Protein-Coupled Receptor 55	Protein Coding	40	GC02M230907	1.51026	https://www.genecards.org/cgi-bin/carddisp.pl?gene=GPR55
IFITM1	Interferon Induced Transmembrane Protein 1	Protein Coding	40	GC11P000313	1.51026	https://www.genecards.org/cgi-bin/carddisp.pl?gene=IFITM1
LEFTY1	Left-Right Determination Factor 1	Protein Coding	40	GC01M225887	1.51026	https://www.genecards.org/cgi-bin/carddisp.pl?gene=LEFTY1
MXI1	MAX Interactor 1, Dimerization Protein	Protein Coding	40	GC10P110208	1.51026	https://www.genecards.org/cgi-bin/carddisp.pl?gene=MXI1
NMB	Neuromedin B	Protein Coding	40	GC15M084655	1.51026	https://www.genecards.org/cgi-bin/carddisp.pl?gene=NMB
RNF8	Ring Finger Protein 8	Protein Coding	40	GC06P083867	1.51026	https://www.genecards.org/cgi-bin/carddisp.pl?gene=RNF8
UQCRQ	Ubiquinol-Cytochrome C Reductase Complex III Subunit VII	Protein Coding	40	GC05P132866	1.51026	https://www.genecards.org/cgi-bin/carddisp.pl?gene=UQCRQ
BMP8B	Bone Morphogenetic Protein 8b	Protein Coding	38	GC01M039757	1.51026	https://www.genecards.org/cgi-bin/carddisp.pl?gene=BMP8B
MARVELD2	MARVEL Domain Containing 2	Protein Coding	38	GC05P069415	1.51026	https://www.genecards.org/cgi-bin/carddisp.pl?gene=MARVELD2
NEK6	NIMA Related Kinase 6	Protein Coding	38	GC09P124259	1.51026	https://www.genecards.org/cgi-bin/carddisp.pl?gene=NEK6
SERPINA12	Serpin Family A Member 12	Protein Coding	38	GC14M094487	1.51026	https://www.genecards.org/cgi-bin/carddisp.pl?gene=SERPINA12
ATG10	Autophagy Related 10	Protein Coding	37	GC05P081972	1.51026	https://www.genecards.org/cgi-bin/carddisp.pl?gene=ATG10
CCL16	C-C Motif Chemokine Ligand 16	Protein Coding	36	GC17M035976	1.51026	https://www.genecards.org/cgi-bin/carddisp.pl?gene=CCL16
NUCKS1	Nuclear Casein Kinase And Cyclin Dependent Kinase Substrate 1	Protein Coding	36	GC01M205712	1.51026	https://www.genecards.org/cgi-bin/carddisp.pl?gene=NUCKS1
TIMD4	T Cell Immunoglobulin And Mucin Domain Containing 4	Protein Coding	36	GC05M156919	1.51026	https://www.genecards.org/cgi-bin/carddisp.pl?gene=TIMD4
RC3H1	Ring Finger And CCCH-Type Domains 1	Protein Coding	35	GC01M173931	1.51026	https://www.genecards.org/cgi-bin/carddisp.pl?gene=RC3H1
ANP32E	Acidic Nuclear Phosphoprotein 32 Family Member E	Protein Coding	34	GC01M150218	1.51026	https://www.genecards.org/cgi-bin/carddisp.pl?gene=ANP32E
BAHD1	Bromo Adjacent Homology Domain Containing 1	Protein Coding	34	GC15P042490	1.51026	https://www.genecards.org/cgi-bin/carddisp.pl?gene=BAHD1
LRCH1	Leucine Rich Repeats And Calponin Homology Domain Containing 1	Protein Coding	34	GC13P046553	1.51026	https://www.genecards.org/cgi-bin/carddisp.pl?gene=LRCH1
RAVER2	Ribonucleoprotein, PTB Binding 2	Protein Coding	33	GC01P064745	1.51026	https://www.genecards.org/cgi-bin/carddisp.pl?gene=RAVER2
TAC4	Tachykinin Precursor 4	Protein Coding	30	GC17M049838	1.51026	https://www.genecards.org/cgi-bin/carddisp.pl?gene=TAC4
CAVIN3	Caveolae Associated Protein 3	Protein Coding	29	GC11M006564	1.51026	https://www.genecards.org/cgi-bin/carddisp.pl?gene=CAVIN3
IGHG3	Immunoglobulin Heavy Constant Gamma 3 (G3m Marker)	Protein Coding	29	GC14M112714	1.51026	https://www.genecards.org/cgi-bin/carddisp.pl?gene=IGHG3
EXOC3-AS1	EXOC3 Antisense RNA 1	RNA Gene	23	GC05M000443	1.51026	https://www.genecards.org/cgi-bin/carddisp.pl?gene=EXOC3-AS1
MIR4728	MicroRNA 4728	RNA Gene	12	GC17P039726	1.51026	https://www.genecards.org/cgi-bin/carddisp.pl?gene=MIR4728
DEFA1A3	Defensin Alpha 1 And Alpha 3, Variable Copy Number Locus	Uncategorized	6	GC08U900613	1.51026	https://www.genecards.org/cgi-bin/carddisp.pl?gene=DEFA1A3
LOC110594336	MS1 Minisatellite Repeat Instability Region	Biological Region	2	GC01P031428	1.51026	https://www.genecards.org/cgi-bin/carddisp.pl?gene=LOC110594336
DSC3	Desmocollin 3	Protein Coding	42	GC18M030990	1.50578	https://www.genecards.org/cgi-bin/carddisp.pl?gene=DSC3
BCL3	BCL3 Transcription Coactivator	Protein Coding	40	GC19P044747	1.50166	https://www.genecards.org/cgi-bin/carddisp.pl?gene=BCL3
TFAM	Transcription Factor A, Mitochondrial	Protein Coding	42	GC10P058385	1.50018	https://www.genecards.org/cgi-bin/carddisp.pl?gene=TFAM
ANPEP	Alanyl Aminopeptidase, Membrane	Protein Coding	48	GC15M089784	1.49816	https://www.genecards.org/cgi-bin/carddisp.pl?gene=ANPEP
MIR135B	MicroRNA 135b	RNA Gene	21	GC01M205448	1.49735	https://www.genecards.org/cgi-bin/carddisp.pl?gene=MIR135B
DRD1	Dopamine Receptor D1	Protein Coding	43	GC05M175440	1.49536	https://www.genecards.org/cgi-bin/carddisp.pl?gene=DRD1
AZU1	Azurocidin 1	Protein Coding	39	GC19P000825	1.4951	https://www.genecards.org/cgi-bin/carddisp.pl?gene=AZU1
FBN1	Fibrillin 1	Protein Coding	45	GC15M048408	1.49124	https://www.genecards.org/cgi-bin/carddisp.pl?gene=FBN1
MRE11	MRE11 Homolog, Double Strand Break Repair Nuclease	Protein Coding	39	GC11M096553	1.48663	https://www.genecards.org/cgi-bin/carddisp.pl?gene=MRE11
RAD51	RAD51 Recombinase	Protein Coding	50	GC15P040694	1.48562	https://www.genecards.org/cgi-bin/carddisp.pl?gene=RAD51
YES1	YES Proto-Oncogene 1, Src Family Tyrosine Kinase	Protein Coding	46	GC18M000721	1.48025	https://www.genecards.org/cgi-bin/carddisp.pl?gene=YES1
MIRLET7F1	MicroRNA Let-7f-1	RNA Gene	19	GC09P094304	1.48025	https://www.genecards.org/cgi-bin/carddisp.pl?gene=MIRLET7F1
LINC-PINT	Long Intergenic Non-Protein Coding RNA, P53 Induced Transcript	RNA Gene	18	GC07M131004	1.48025	https://www.genecards.org/cgi-bin/carddisp.pl?gene=LINC-PINT
SKP2	S-Phase Kinase Associated Protein 2	Protein Coding	42	GC05P036151	1.47848	https://www.genecards.org/cgi-bin/carddisp.pl?gene=SKP2
LOXL2	Lysyl Oxidase Like 2	Protein Coding	45	GC08M023296	1.47561	https://www.genecards.org/cgi-bin/carddisp.pl?gene=LOXL2
SLC10A1	Solute Carrier Family 10 Member 1	Protein Coding	42	GC14M069775	1.47561	https://www.genecards.org/cgi-bin/carddisp.pl?gene=SLC10A1
SLC4A2	Solute Carrier Family 4 Member 2	Protein Coding	42	GC07P151057	1.47561	https://www.genecards.org/cgi-bin/carddisp.pl?gene=SLC4A2
CYP8B1	Cytochrome P450 Family 8 Subfamily B Member 1	Protein Coding	40	GC03M042856	1.47561	https://www.genecards.org/cgi-bin/carddisp.pl?gene=CYP8B1
DNAL1	Dynein Axonemal Light Chain 1	Protein Coding	40	GC14P073644	1.47561	https://www.genecards.org/cgi-bin/carddisp.pl?gene=DNAL1
SP100	SP100 Nuclear Antigen	Protein Coding	40	GC02P230415	1.47561	https://www.genecards.org/cgi-bin/carddisp.pl?gene=SP100
SCTR	Secretin Receptor	Protein Coding	39	GC02M119439	1.47561	https://www.genecards.org/cgi-bin/carddisp.pl?gene=SCTR
SLC51A	Solute Carrier Family 51 Subunit Alpha	Protein Coding	37	GC03P196211	1.47561	https://www.genecards.org/cgi-bin/carddisp.pl?gene=SLC51A
MT-CYB	Mitochondrially Encoded Cytochrome B	Protein Coding	32	GCMTP014749	1.47561	https://www.genecards.org/cgi-bin/carddisp.pl?gene=MT-CYB
[truncated: 552 more rows]
