# Supplementary material for: Investigating the Mechanisms of Bisdemethoxycurcumin in Ulcerative Colitis: Network Pharmacology and Experimental Verification
Source: Molecules. 2022 Dec 21;28(1):68. doi: 10.3390/molecules28010068 (PMC9822216; doi:10.3390/molecules28010068)
Supplement: Supplementary file 1 [file molecules-28-00068-s001.zip › Supplementary Table S3.xls]

## Sheet: Sheet1
NR3C1
CYP3A4
ABCB1
CYP19A1
CYP3A5
CYP3A7
CYP2A6
CYP2B6
CYP2C8
CYP1B1
CYP2C9
CYP2C19
ALB
SERPINA6
ABCB11
ANXA1
SLCO1A2
SLC22A8
SCN10A
PTGER1
CYP2D6
NOS2
NR0B1
ABCG2
CYP17A1
CYP1A1
ABCC2
CYP11B1
HSD11B2
CYP4A11
NR1I2
CYP2E1
CYP3A43
HSD11B1
SHBG
CYP11B2
AKR1D1
SRD5A2
HSD3B1
TPMT
XDH
HPRT1
ABCC4
ABCC5
SLC28A2
SLC28A3
SLC29A1
SLC29A2
AOX1
IMPDH1
PPAT
AKR1C1
IFNG
GGCX
BGLAP
CYP4F2
UBIAD1
VKORC1
MC2R
PTGS2
BCHE
NOD2
IL10
IL6
TNF
IL23R
IL1B
TLR4
HLA-DRB1
TGFB1
CXCL8
IL10RA
TLR2
MPO
INAVA
HLA-B
SYK
IL2
IL37
ATG16L1
PRKCQ
RELA
CTLA4
TP53
IL1RN
IRF5
NFKB1
IL4
FOXP3
CRP
MLH1
IRGM
PLA2G4A
IL10RB
MEFV
FAS
CTNNB1
IL17A
CCR6
SLC11A1
MST1
ELANE
STAT3
BTNL2
AKT1
IL13
TNFAIP3
SMAD4
GAST
LTF
STAT4
SMAD7
MMP9
MMP1
MUC2
PPARG
MSH2
IL5
NLRP3
CHEK2
VEGFA
TNFRSF1A
MSH6
CDH1
HSPA4
MYO9B
CCR3
REL
STAT6
HLA-DQB1
GPR35
S100A8
ZFP90
PSTPIP1
PIK3CA
S100A12
JAK2
APC
IL18
REG4
PTPN22
LACC1
HRH2
ICAM1
CLDN18
NCF4
TCF4
GATA3
CYBC1
SMAD3
CARD9
CD4
IFNGR1
CAT
SLC22A4
IL12A
ADA2
XIAP
IL2RA
SLC22A5
FGF2
TNFSF15
RIPK1
FASLG
CCR1
CCL2
ERAP1
MUC12
C4A
NOD1
F5
PTGS1
F2
DEFB4A
SOCS1
CCL11
CARD8
CD40LG
IL1A
UCN
SST
IL22
TYK2
DUOX2
FGFR2
BRAF
VDR
IL1R1
HLA-A
CDKN1A
MET
TNFRSF1B
IL12B
EGF
TFF3
CCND1
CHGA
MIR21
NGF
IL21
ATP4A
H19
TLR5
BAX
NTRK1
NCF1
S100A9
PRTN3
CSF2
HLA-DQA1
NKX2-3
SLC37A4
UBAC2
MMP2
ICOSLG
CIITA
IFNG-AS1
IL7R
KLRC4
TIMP1
SEMA4D
HMOX1
APOH
FGFR3
ITGB2
IL23A
RNASE3
CXCL5
MTHFR
MIF
ITGB4
LTA
ERBB2
PTEN
PALB2
POLD1
KRAS
BACH2
CP
TFF2
IL17F
CDKN1B
FCGR2A
SERPINC1
CARMIL2
PTPN2
MMP3
SERPINE1
HP
TLR9
TP63
PDGFB
IBD3
CD79A
PLCG2
RTEL1
ACE
MAP3K7
FERMT1
PLG
STAT1
TFF1
DEFA5
HPS1
MADCAM1
CCL5
PTPRC
IL15
MVK
SPP1
CDKN2A
NCF4-AS1
KIT
FOXD2-AS1
PYY
ZAP70
CD40
CXCL10
MICA
PTGER4
DLG5
HGF
MIR143
HLA-C
DLL4
LOC106029312
MASP2
FCGR3A
EGFR
EPX
BCL10
RET
VCAM1
CCN2
CDKN2B
ITGA4
CD14
MIR145
PLA2G2A
INS
TERT
NPM1
CLDN4
IBD21
EP300
LAMB1
GRP
CTSG
IGF2
MIR34A
EPCAM
TAC1
HIF1A
PRKCD
SH2D1A
VIP
CYLD
CASP1
KRT7
SELE
MIR126
SCT
ATP12A
CCT5
IL26
CD8A
CALCA
IBD5
CD80
MICB
COL7A1
SOD1
RIPK2
IL11
MIR141
BCL2
MUC5AC
TTC7A
FUT2
PSC
HLA-DRA
TAP2
NFKBIA
CLEC7A
ITGAL
STXBP2
HPS3
CCL20
LRBA
IBD2
HPS4
CCL3
CSF3
WRN
RAB7A
CCK
LCN2
RASGRP1
MYO1B
SOCS3
CLDN2
NAT2
CCR5
PECAM1
CD28
TAP1
ARID1A
CDH3
LGALS3
CD55
PDCD1
F3
TCN2
NFATC1
IL1RAPL2
NFE2L2
MBL2
IGF1
IL33
RTEL1-TNFRSF6B
CFB
BPI
CASP10
GHRL
FN1
CDX2
ITGAM
POLE
TAPBP
TGFA
ATM
MLN
JAK1
MT-CO1
GSTM1
TREX1
CXCL2
CYP1A2
MIR155
AGR2
CXCL1
HNF4A
FGF10
SRC
MIR215
FGF7
ITGAX
TJP1
WAS
AURKA
TTR
PMS2
SLC6A4
MLH3
FCGR3B
BLM
CD27
MUTYH
HLA-DPB1
CD36
DNMT1
ACSM3
BRINP3
BRCA2
AQP8
GCG
SLC26A3
RUNX3
MKI67
PIK3R1
CXCR2
MYC
SOX9
IL18RAP
MUC6
IL27
PRF1
MIR140
LMNA
NRAS
RNF186
GSTP1
PDGFRL
DCLRE1C
ALOX5
INPP5D
IL19
FOXC2
TET2
LEP
KRT20
IL12RB2
MUC1
SELP
CXCR1
CSF1
IBD8
SOD2
SELL
ADA
HRAS
MIR203A
AOC1
MIR192
PDGFRB
PLAU
HMGB1
STING1
PI4KA
DEFB1
DMBT1
AGER
NLRP1
TLR3
OTUD3
TMEFF2
CTNNA1
NR1H4
GUSB
RFX5
F2RL1
AXIN2
MIRLET7A1
CD274
SRP54
AQP5
ORMDL3
ODC1
CCR9
CYBA
BRCA1
IBD7
TEK
DCC
KRT1
STAT5A
IL6R
MTR
ATRIP
INS-IGF2
SKIV2L
SLC9A3
DEFB103B
BCL2L1
MMP7
CXCR3
CLDN8
IKZF1
IL17RA
LOC110806262
THBD
ESR1
LGR5
MBTPS2
MIR127
PTPN12
HSPA2
BRIP1
KDR
RBFOX1
IBD6
SERPINA1
FBXW7
PLA2G2E
IRF1
CXCL12
GBA
PDGFRA
IFIH1
GSTT1
HSPD1
NOTCH1
JUN
PTPN11
IL3
GALNT12
CD44
MCL1
MIR451A
TOR1A
ITGB1
IDO1
CCNY
MIR146A
IRAK1
STX11
TACR1
PRSS1
MIR4284
PUS10
LRRK2
GSDMB
MIR34C
HLA-DRB9
GPX1
NQO1
IFNA2
CASP3
IRF8
HLA-E
LAMC2
PTH
FCGR2B
MMP13
SIAE
NLRP12
CAV1
UNC13D
TCERG1
MUC3A
CD86
VWF
GNAS
RHOA
TREM1
ICAM3
ECM1
HPGD
IBD4
IBD9
TBX21
ADIPOQ
HLA-G
C4B
CEP43
XRCC1
EDN1
NTS
MGMT
INSL6
MIR26A1
CD46
EPO
SATB2
PRKDC
CXCR4
CYBB
POMC
PON1
CDC42
TRA
TMSB4X
JAK3
KIF21B
BUB1B
BUB1
PTPRJ
DMD
DLC1
FZD3
FLCN
PMS1
MCC
RAD54B
SLC9A9
PKHD1
AMER1
MT-ND1
C11orf65
MIR34B
MIR100
MIR342
CRCS11
CRCS2
CRCS5
CRCS6
CRCS9
IBD15
IBD18
CRCS7
CRCS8
IBD11
IBD12
IBD16
IBD20
IBD22
IBD23
IBD24
IBD26
IBD27
MMP8
F13A1
RFXANK
RFXAP
PARP1
RAC1
CXCL9
FOS
GZMB
BSN
TIMP2
PIK3CD
BMP6
NOS3
FFAR2
IFNA1
SMAD2
TNFRSF6B
PSMB9
DPYD
USB1
EBI3
NAT1
IGF1R
ETS1
MAPK14
LEPR
CCKBR
MIR196B
IL4R
MIR210
CX3CR1
HAVCR2
LGALS1
IGHE
DST
DLD
IL17REL
NOTCH4
GREM1
LBR
AHR
C3
NLRP6
BIRC5
CD209
ACTA2
HLA-DPA1
KLRK1
SLIT2
IL6ST
DNASE1
CASR
IL2RB
CASP8
PLAUR
CCL7
CDKN2B-AS1
CAMP
DEFA6
ANTXR2
MIR200C
FGF19
SLC44A4
SARM1
WNT4
MYB
CHI3L1
LYST
BIRC3
SERPINF2
MIR125A
LINC01475
HBEGF
HSPA1L
CDKAL1
ERCC1
ZPBP2
ITGAE
TLR8
TNFRSF14
SLC17A5
TRAF3IP2
CHAT
NOX1
IL1RL1
HLA-DRB5
APOE
GOT1
GPT
MIR24-1
FFAR3
AMACR
NCAM1
LYZ
SP140
CCL26
KRT19
RNASEH2C
IL18BP
IL18R1
COL14A1
B2M
TXN
G6PC3
DNAH8
CLDN5
KNG1
MMP10
HSPA1B
ARPC2
PTGER3
PSMB8
NOTCH2
CLDN1
MIR642A
PRKD1
IL9
ADAD1
CTSD
MST1R
TRG
MIR142
TNFRSF4
ENO1
CD27-AS1
IL21-AS1
COL17A1
DOCK8
NFKBIL1
HDAC9
STAT5B
H2AC18
CD59
GPX2
GSR
CTH
KRT8
AREG
SCG2
ITLN1
TTC37
TNFSF10
F12
SMURF1
TP73
BANK1
PCNA
CFTR
ADAM17
MIR598
MIR214
CHGB
CARD6
ERAP2
IL1RL2
EPHB4
HNMT
MIR193A
IL1R2
DPF2
PTX3
GNA12
ACHE
CEP72
KIR3DL1
MIR195
FLT1
PIGR
MDM2
FOSL1
MIR222
ARPC1B
MMP14
FGF23
COL1A1
CTSB
TOLLIP
NR1H2
TPI1
KRT18
ENG
MIR199A1
BCL2L11
KEAP1
MIR31
IGSF6
SNAI1
MIR200B
CDH23
TLR7
CD163
CCL4
LSP1
TNFRSF10B
CEACAM6
PRG2
GPBAR1
TRAF6
LITAF
CHUK
ICAM2
KLF6
BVES
MIR144
FUT3
MTHFD1
CD34
HLA-T
CCHCR1
TWIST1
CD69
MIR221
CFLAR
BLTP1
MALAT1
TNIP1
FLT4
SLC16A1
MIR3936
TLR10
RORC
SMARCA4
SLAMF1
CYCS
MIR150
TFRC
HSPB1
MTOR
MIR122
IKBKG
IKBKB
TNFSF4
CRHR2
ESR2
PARK7
USP12
MIR223
AIRE
EZH2
TPPP
FCGR2C
IL20
ANXA5
FHIT
HERC2
PADI4
BBC3
CD1A
DES
CCL25
NOTCH3
DRD2
CCL21
ALDH1A1
CLDN3
IL17RC
DAP
SLC15A1
ICOS
TGFBR2
ADAR
MIR424
MYD88
DNMT3B
ISG15
MTRR
TNFRSF11B
TNFRSF18
F2R
TCF7L2
NRIP1
PRDM1
ANGPT1
SIRT1
CEACAM5
UGT1A6
CCL24
DPP4
PDE4A
SLC40A1
HSPA6
C1S
TNFRSF10A
GSN
TRPV4
G6PD
APEX1
H2AX
C1R
ATF6
APEH
PTPRS
PLA2G7
BTK
GAPDH
MIR29A
PTCH1
LGALS4
SMARCB1
TLR1
CCL17
INSL4
IL2RG
SULT1A1
CLDN7
MAPK3
BLK
CLU
CCNA2
HSF2
OR5V1
NOS1
GPR12
MUC4
GPSM3
RB1
PARD3
ALDH2
GUCY2C
MAGI1
EWSR1
CRH
VIM
SBNO2
ENTPD1
GJB6
MB
SERPINA4
EGR1
TDGF1
HSPA1A
PBX2
MIR106B
CDK4
GZMA
MIR15A
SHH
P4HA2
MMP12
WASHC5
TAGLN
CD24
RECQL4
CDK2
LRP6
SI
TYMS
ENO2
FCAR
TFAP2A
TNFSF13B
INPP5E
UBE2L3
JAZF1
SCYL1
DAB2
S100B
MIR27A
MIR19A
MAP2K1
DSP
IL13RA2
AP3B1
CASP9
PI3
NUP210
POU5F1
CLIC1
ERN1
HSP90AA1
BSG
FLG
HLA-DMA
CTC1
IL6-AS1
GTF2I
FABP2
VTN
TGFB3
TF
SOX4
PTGER2
MIR20A
SFTPD
LAMP1
TNPO3
LST1
WASL
MIR196A1
UCN2
GCKR
KPNA7
DAPK1
CALR
MYH11
PPIG
PPARA
NPL
PPM1L
ADGRE3
HOXA13
RAB27A
MME
IFITM3
RPL39P28
FMNL2
IL16
GPD2
CRHR1
RSPO1
TLR6
LGALS9
EPHX1
NORAD
MDH2
ALOX12
WASHC4
IFNB1
NCF2
LPL
RPS14P1
TSLP
FADD
TNFRSF8
GMPPB
RAC3
MIR499A
TNFRSF9
ZGPAT
HSPG2
IL12RB1
SAG
JRKL
MIR139
GTF2H4
RIPK3
PHB1
BIRC2
SNAI2
MIR93
MAPK8
VIL1
SLC19A1
UBE4A
ANGPTL4
PLK1
SLC22A23
MIR15B
PERP
MUC3B
REG1A
MIR124-1
SERPINH1
IKZF3
PLCH2
MMEL1
SLC2A4RG
TNFSF8
NXPE1
ENTR1
GATD3
LINC00598
PITX1-AS1
FGFR1
MDK
OCLN
PRRC2A
CFH
TH
PROCR
CCNB1
BECN1
EHMT2
MIR149
LCK
HMGB2
RHOD
SEC16A
LIFR
XBP1
MSH5
CCN4
TIAL1
KCP
MROH3P
ID2
CYP21A2
DNAL4
USP4
SETD2
SLC34A1
CYP27B1
TYMP
FOXF1
ERBB4
ACKR2
NRP1
YAP1
CD244
MIR483
MIR25
PLA2G4F
LRRC57
METTL9
TMEM201
IGSF6-DREV1
ALOX15
AICDA
ELAVL1
MIR320A
DCLK1
GPR65
KLF4
MIR182
AFP
MAPK1
U2AF1
PFKFB4
IP6K1
IP6K2
RARRES2
F2RL3
FASN
TYR
KITLG
KLK3
SP1
CSN1S1
NLRC4
RPS6KB1
GLI1
MEG3
CCR4
SHC1
S1PR1
GDF15
TEP1
MAGI2
HSPA8
FLOT1
PROM1
SLC5A8
CREB1
SYP
MLXIPL
TNFRSF25
HAMP
HPSE
TGFBR1
LIF
NF1
FKBP5
FKBP15
SPARC
DAXX
MIR378A
MIR224
COX5A
REG3A
MIR200A
G6PC1
GGT1
COL4A5
INSL5
FPR1
ITPA
PITX1
PNMT
UBA7
NKX3-1
UTS2
PIM3
SERINC3
OLIG3
SNAPC4
AAMP
EXOC3
STMN3
ZBTB46
AMIGO3
PRXL2B
LOC100996583
NFKBIZ
TUG1
HEY2
EXO1
CCR7
IDH2
TRIM21
ADCY10
MRC1
PTPRO
KRT15
FOXO3
PKM
IL25
AK2
ADRA2A
IER3
MIR196A2
TRIM39
DVL1
WNT2
HCAR2
EPB42
MIR106A
RCL1
BTRC
ITGA5
IGFBP3
HDGF
GAL
LINC00243
SFRP2
TIMP3
STK39
HSP90B1
NFKB2
IL7
TNFSF12
TBXT
EED
RRM2B
DUOXA2
RUNX1
PSORS1C1
CYP4F3
REV3L
BMI1
DDR1
CD83
LYRM4
MUC19
MIR16-1
MIR24-2
IDH1
ANGPT2
IL15RA
UGT1A1
TRIM31
MAD2L1
TNFRSF10D
GUCA2A
FLII
ADCY3
MSH3
ZMIZ1
CA2
IGLL5
CACNA2D1
VARS2
NCAPD2
COL13A1
ACTR3B
CPXM2
CAVIN1
CALHM6
MIR26B
HCG9
HCG26
MIR588
CD1D
HLA-DRB3
FLVCR1
PTGES
PPP1R14A
MIR30A
NAGLU
MIR148A
MECP2
BDKRB2
CADM2
AR
MIR206
LOX
NPSR1
IGES
KHDRBS1
SYVN1
NR5A2
SULT1A2
RACK1
PRPF8
COG6
PLIN2
TRAF2
TGFB2
ACVRL1
CFHR1
TRB
MAF
F9
CHEK1
LRP5
PHLPP2
GUCA2B
PIK3CG
PROS1
GLP2R
IFNGR2
GPR183
RAB7B
VCL
MIR17
LY9
IL1RAP
GRB2
POSTN
MUC17
MIRLET7I
PRDX1
DNMT3A
SLC18A3
BAP1
ALK
ADCYAP1
SAA4
DDX58
RASSF5
ACTB
CHD4
IFNAR1
NT5E
NUDT15
NEU1
GJA1
CD2
AGT
CBL
MIR146B
ERCC2
HSPA5
CCL22
SRSF6
C1orf141
CPOX
KIR2DL3
P2RX3
TXNIP
CTTN
USP8
CALCOCO2
WNT16
CD19
HLA-DQA2
MAP2K2
ARG1
CXCL11
TGM2
GAS5
CBX1
NGFR
CIRBP
ITGA2
CAV2
PF4
CCN1
TOM1
USP25
CFI
PTK2
ITGB3
ADH1C
PAK1
ATP6V1G2
OSCAR
UBASH3B
GOLGB1
TNFSF14
FCN3
IL13RA1
GIMAP5
SULT1A3
MRGPRX2
CCR2
FYN
ARMH3
MIR103A2
PPBP
TXK
MLKL
CNR1
ADORA2A
CDK5RAP1
SMOX
ST14
NTF3
CREM
GART
RGS14
MUC16
RDX
MFGE8
F11R
NTAN1
SPHK1
KIR2DL2
KIR2DS2
MMP11
PFKM
SERPINB1
ASCL2
SOX2
RHOH
RETN
IL24
REG1B
LMAN1
SERPINF1
GTF2E2
MGAT5
APBA1
GAS7
PSD
S100Z
PRAC2
GSDMA
HDAC1
E2F1
ITGB7
MIR191
THY1
MAPRE1
TACR2
CORO1A
SLC3A2
MTMR3
HORMAD2
TERF2
LTB
LBP
ETS2
STK11
KIR2DL1
PMEL
PRKN
SLC45A2
EZR
TMPO
PTGDR2
VASP
KLKB1
DHFR
GPANK1
PTGIR
MIR18A
DOCK2
SGF29
RAG2
SPINK1
CYP24A1
IRAK4
VDAC1
MMP26
MDC1
ARRB1
MIR30C1
EDNRA
KL
ABL1
IFNAR2
MAP3K8
MLNR
KCNN4
XK
MAPT
TICAM1
CTBP1
LALBA
MAFK
SLC39A8
MCCD1
DICER1
SETDB1
LDHA
JAG1
S100A1
DLAT
CGN
NDUFA13
EPN3
CD1E
PVT1
MAP1LC3B
PRKCA
SLC2A1
SLC22A2
AQP4
AQP7
PSMB10
TRAF1
NEAT1
ST6GALNAC1
FAP
RBPJ
MCM2
KDM4C
DDC
MIR133A1
EPHA3
REN
LTBR
SLC37A1
MIR185
MIR338
NBR1
EVPL
SERPINB2
SLC11A2
FLI1
NR3C2
CEACAM1
SLAMF6
NBN
LACTB
SDC1
LGALS3BP
PMCH
PRKCB
CNTF
RNF5
HTRA1
FURIN
ALDOB
PRODH
DDB2
DSG3
UGT1A7
PLCL1
RMI2
ARHGAP45
KCNQ1OT1
HOXA11-AS
ZEB1-AS1
TKT
MIR675
LRG1
RASSF1
TMPRSS6
ITIH4
CEP250
MAML2
LIME1
DDX39B
CISD1
ADCY7
CLN3
ATXN2L
DSG2
SERPINA3
RNF128
APOA4
ENPP7
SLC6A14
KHDRBS3
CYP7A1
DSG1
ACP1
FCGRT
ACADVL
IL32
CLK2
CALB2
MIR124-3
MAPK9
NDRG1
C2
LAG3
ITK
CFHR2
NLRP7
XRCC5
TOP1
EPHX2
CYP2J2
IL17RD
ATG3
MTMR2
CD48
MIR211
CD3D
BLVRB
CEBPB
NR0B2
ANXA7
XRCC6
ELF3
HRH1
CDH2
AMBP
FES
MAP2K5
TCF3
NUDT1
PTBP1
NKD1
SCARNA5
HOTAIRM1
LINC00460
MIR422A
KAT5
CCL19
CASP14
STX2
ACADS
CTNND1
ADAM15
SIKE1
CXCL3
CD5
TNFRSF17
HSD17B10
TIA1
CAV3
FCRL3
MAPKAPK2
PPP5C
MSTO1
TRIB1
ZPBP
TSPAN33
PTGDS
AKAP12
BLOC1S6
TNC
GPR18
DVL2
FOXE1
KRT17
MIR9-1
TFPI
PDCD1LG2
MT-ND4
SYNE1
SLC7A5
IRF4
MMP15
FIP1L1
CD3G
SEPSECS
NR4A1
WNT1
XRCC3
MIRLET7E
TBXAS1
RAF1
FLVCR2
SLC48A1
TRPV1
THBS1
ID1
IGFBP2
ZNF148
CYSLTR1
NCAPD3
BCL2L12
RAB6A
FZD8
IL22RA2
LGALS2
FHL2
MAGT1
SUZ12
STC1
IL1F10
OPLAH
GGH
FOSL2
TAGAP
TNFSF18
TRAF3
RBP4
ALPI
METAP2
TRDMT1
HTR3A
ZEB1
UBC
CAMK2G
MIR22
EIF2S1
BABAM2
VEGFC
VNN1
MEP1A
IL36A
RAD21
RARG
GABPA
IL36B
RPL35P3
GP2
SFRP1
IRAK3
OGA
PIK3CB
MIR181A1
IKBKE
MUS81
SETD1A
ASH1L
POLA2
USP19
NRBP1
ATG2A
ST7
FCGR1A
ATG7
ANKRD55
INTS11
PLEK
RECK
MUC20
MIR10B
GALC
CTSW
MIR27B
AIM2
C1GALT1C1
RHO
CXCR5
SIGIRR
SULT2A1
SLC10A2
ILK
ADORA3
USP2
HTT
MAP1A
BICD1
CD300C
PPL
MMP19
MIR132
SERPINB5
RAB5A
FAAH
KSR1
DEFA1
CLEC16A
TPM1
RPS2P34
LOC442427
TBK1
OLFM4
NSD1
ANXA2
OSM
CA1
FOXO1
CASP5
CCL28
NTSR1
RUNX2
NHEJ1
CIDEB
SUOX
CTBP2
TCF7
TIAM1
CDCP1
CARD11
GPX4
LNPEP
RIT1
RPS6KA4
ATF4
FADS2
HDAC7
PMPCA
TNNI2
MANBA
PNKD
SPRY4
USF1
BRD7
CALM3
CD226
CD6
SPRED2
FIBP
ITPKA
LPXN
NDUFAF1
SEMA6D
SKAP2
DUSP16
PDLIM4
ACSL6
CRTC3
CTDSP1
ZNF365
DOK3
NDFIP1
SLC7A10
THADA
CHP1
CPEB4
FCRLA
SFMBT1
SLC39A11
SNX20
SNX32
ZNF300
ARHGAP30
TM9SF4
TMBIM1
DENND1B
PHTF1
RFTN2
TSPAN14
NUSAP1
TMEM50B
TTYH3
CCDC116
CCDC85B
YDJC
ZNF831
NXPE4
PUSL1
C10orf55
SANBR
AHSA2P
IRF1-AS1
TRAF3IP2-AS1
FOSL2-AS1
IGFBP1
HCRTR1
TRAP1
ALPP
ADH1B
KIR3DL2
MIR29B1
AKT2
AKT3
ZNF354B
TERF2IP
ANG
PRSS8
TRIM33
P2RX7
WNT3
MIR183
GLI3
SLC9A1
GZMM
CEACAM7
NPHP1
PSMD4
ABCB8
NACA
TNFRSF10C
CSNK1A1L
FAM215A
BORCS8-MEF2B
OCTN3
CXCL13
CD1C
CD1B
OSMR
ALOX15B
PRDM16
DDIT4
DEFB104A
APAF1
VIPR1
ATF3
LEPQTL1
IRF3
CYTH1
DXO
RBP3
ABCB4
CDK1
APOA1
FNIP1
SOCS2
COL5A1
SEC31B
RING1
HLA-DOA
REEP1
IRS2
ZFP36L1
MACF1
HRH3
RXRB
AIF1
FEN1
ACAT2
PRDX4
TUBB6
DNAJC15
MIR506
CBS
KCNQ1
ATF2
CAMK4
C1GALT1
PER3
BDH2
LRRC3C
CXCL6
RBBP5
ABCC1
MIR23B
MIR423
AGFG1
BLOC1S2
FGFR4
ANTXR1
FOXP1
VEGFD
ACTC1
EFNB2
PPOX
PPP2R3C
WDR6
PDGFA
LPIN2
PDCD4
GOLM1
MIR495
IL21R
BDKRB1
SCNN1B
EIF2AK3
SCNN1G
SDHA
AKR1C3
CYC1
HMGA1
KCNE3
C1QBP
CPA6
EYA4
CITED2
RHOB
TTBK2
AQP9
TUSC3
UTS2R
GPR55
IFITM1
LEFTY1
MXI1
NMB
RNF8
UQCRQ
BMP8B
MARVELD2
NEK6
SERPINA12
ATG10
CCL16
NUCKS1
TIMD4
RC3H1
ANP32E
[truncated: 601 more rows]
