# Supplementary material for: Investigating the Mechanisms of Bisdemethoxycurcumin in Ulcerative Colitis: Network Pharmacology and Experimental Verification
Source: Molecules. 2022 Dec 21;28(1):68. doi: 10.3390/molecules28010068 (PMC9822216; doi:10.3390/molecules28010068)
Supplement: Supplementary file 1 [file molecules-28-00068-s001.zip › Supplementary Table S4.xls]

## Sheet: Sheet1
NR1H2
CMA1
ESR1
MMP3
CA2
ESR2
F2
GBA
MAPK14
CFB
GSTP1
CTSD
MAPK10
MAPK8
TTR
AR
BCHE
KDR
PPARG
PTPN1
CCNA2
MIF
CHEK1
DPP4
HSD11B1
CTSB
CDK2
NQO1
SRC
EGFR
PPARD
RXRA
HSP90AA1
FGFR1
HSPA8
AURKA
PLK1
ANXA5
MMP8
ADAM17
MMP13
CA1
AKR1C1
TREM1
SHBG
GSK3B
TYMP
PPP5C
DAPK1
AKR1C3
ANG
C1R
FGFR2
ALB
SULT2A1
METAP2
MMP12
MET
HMGCR
PADI4
CTSG
SYK
PARP1
PLAU
ACE
ITK
XIAP
EPHB4
REG1A
REN
RHOA
TNK2
ADH1C
MMP7
AKT1
CCNT1
CTNNA1
CYP2C9
CASP3
TGFBR1
TYMS
ERBB4
RBP4
BLVRB
PPARA
CCL5
NR3C2
C1S
TPI1
JAK3
RNASE3
CD1A
NR1H4
CSK
GCKR
IGF1R
RAB5A
LGALS3
IL2
LCN2
MAPKAPK2
NR1I2
LGALS2
ZAP70
CBS
MMP9
PPAT
KIT
EPHA2
SERPINA1
MME
JAK2
MMP2
HRAS
NR3C1
VDR
PRKCQ
S100A9
DPEP1
GART
MMP1
STAT1
HSPA1L
TEK
PIK3R1
CD209
CDC42
HMOX1
AKT2
PNMT
SELE
MAP2K1
